# Supplementary material for: Development of a new paradigm model for deciphering action mechanism of Danhong injection using a combination of isothermal shift assay and database interrogation
Source: Chin Med. 2024 Oct 5;19:136. doi: 10.1186/s13020-024-01017-6 (PMC11452974; doi:10.1186/s13020-024-01017-6)
Supplement: Supplementary file 2 — Additional file 2. [file 13020_2024_1017_MOESM2_ESM.xlsx]

## Sheet: Fig1F
Gene	Control.5	Control.1	Control.2	Control.3	Control.4	DHI.5	DHI.1	DHI.2	DHI.3	DHI.4	FC	p	sig
Q09666	83.915	94.7801	105.532	105.905	91.4161	99.1045	93.8686	110.244	112.889	98.3661	1.06837	0.274124	no
P35579	97.4186	98.0125	102.247	99.363	93.3032	93.1983	95.4952	107.274	101.36	112.769	1.04028	0.356959	no
O75369	97.298	98.1167	99.5589	100.122	96.1337	100.005	101.811	103.005	103.02	101.124	1.03611	0.00560721	no
Q13813	92.5959	96.8655	106.727	105.336	92.0451	93.899	91.3807	107.088	114.826	96.9361	1.0214	0.706495	no
P21333	93.681	101.245	97.2691	102.776	91.2065	96.3015	100.088	108.573	101.914	106.027	1.05497	0.1208	no
Q15149	108.39	106.25	104.039	101.544	100.851	93.0982	94.5384	100.314	96.1953	98.264	0.9258	0.00379781	no
Q9Y490	102.965	101.453	101.65	100.596	97.3917	97.4027	98.1745	101.706	101.637	98.6726	0.987179	0.349041	no
Q01082	92.1136	98.1167	96.5721	97.6564	99.0691	101.207	103.629	102.541	102.836	105.823	1.06723	0.00299193	no
P12270	101.518	101.245	105.333	102.207	100.013	96.2014	90.6152	103.469	101.914	98.979	0.962499	0.176057	no
P46013	90.064	93.8417	102.745	95.0017	92.779	100.206	98.7486	104.212	104.404	117.059	1.10581	0.0359433	no
P35580	83.3122	93.2161	97.3686	96.8031	92.5693	105.511	105.829	109.037	108.37	104.495	1.15104	0.00344035	no
P07900	96.4541	98.5338	94.581	105.905	102.319	100.005	101.045	102.077	103.02	96.0168	1.00878	0.724424	no
P10809	95.2484	103.956	94.581	96.4238	104.416	102.308	109.37	97.0663	88.3558	110.419	1.02607	0.597377	no
Q86UP2	98.5037	96.9698	98.0655	98.3201	96.8675	96.3015	99.4184	107.924	102.651	105.108	1.0464	0.090739	no
Q14980	101.88	100.306	104.039	101.639	99.9078	98.7041	97.3133	100.407	99.7	97.7533	0.972638	0.0182915	no
P12814	95.9718	97.8039	98.1651	98.6045	99.4884	96.6019	104.011	102.077	102.559	104.801	1.04085	0.0469453	no
P06733	72.3405	73.0923	71.3837	86.8478	85.5454	95.5007	95.7823	135.577	135.762	139.122	1.54607	0.0108976	up
P08670	102.482	96.9698	102.048	101.449	97.8111	100.706	94.4427	107.181	91.6761	107.355	1.0012	0.973225	no
P14618	93.4399	91.9649	85.5211	89.2181	94.1418	109.415	108.987	107.552	107.724	110.93	1.19882	0.000100395	no
Q8IVF2	83.0711	97.5954	105.532	104.104	95.5047	98.9043	94.5384	104.49	108.001	105.414	1.05257	0.313469	no
Q14315	92.4753	98.6381	94.2823	97.372	103.472	101.407	106.212	100.407	96.1953	110.011	1.05757	0.106565	no
Q02952	88.9789	90.1923	101.052	108.749	97.2869	98.4038	94.8254	107.274	112.243	98.1618	1.05069	0.342501	no
O43707	103.206	102.496	97.2691	99.4578	102.843	100.506	104.49	96.6023	96.9332	98.7747	0.984234	0.414495	no
P13639	90.5463	90.6094	100.554	108.086	96.3434	93.4986	98.7486	108.202	110.491	100.409	1.05186	0.299945	no
P18206	100.794	101.662	105.333	103.345	95.5047	94.6999	97.5047	101.892	104.588	95.3018	0.975025	0.347457	no
P08238	106.823	107.709	98.5633	102.113	100.537	97.5028	99.6098	98.1798	96.8409	95.1996	0.944911	0.0294017	no
Q9UPN3	95.6101	96.9698	100.754	105.715	99.6981	98.2036	95.9737	102.913	106.064	97.549	1.00392	0.882813	no
P11142	97.5392	96.657	89.3043	91.8729	100.013	96.2014	99.5141	110.151	102.282	117.161	1.10502	0.0584262	no
P55072	101.397	101.87	97.5677	97.0875	99.8029	96.0012	103.15	97.0663	100.069	108.07	1.01332	0.601464	no
P13010	78.3689	100.515	100.754	106.284	99.6981	98.5039	99.5141	103.748	108.462	100.511	1.05173	0.374066	no
Q9NZM1	90.4257	92.5905	96.9704	104.198	96.2385	96.0012	98.4615	106.068	111.321	105.618	1.07711	0.0770191	no
P04406	77.4044	81.4338	76.6604	77.6511	83.4487	117.023	118.938	114.605	114.641	133.096	1.50859	9.41746e-05	up
P11021	88.4966	89.4624	87.3132	104.198	105.464	103.409	104.873	106.346	104.496	104.086	1.10165	0.074681	no
P19338	100.433	98.6381	125.146	95.5705	87.0131	101.807	88.2231	99.8502	91.2149	114.505	0.977902	0.783891	no
P46821	94.6456	98.8466	107.225	104.388	93.9322	94.0992	97.2176	105.882	108.37	94.076	1.00122	0.976553	no
Q9P2E9	103.447	103.434	106.229	98.0357	95.0853	100.506	97.5047	100.407	97.1176	100.511	0.97988	0.3913	no
P12956	59.1987	61.4142	64.8129	117.757	95.924	116.523	95.6866	130.937	127.646	117.876	1.47497	0.0272951	up
P27816	87.8938	90.7137	96.373	92.1573	91.6258	107.013	109.848	110.708	107.724	103.065	1.1735	3.28517e-05	no
P60709	96.6952	90.2966	96.4726	101.449	79.3601	100.906	72.2434	98.6438	128.476	134.423	1.15168	0.28972	no
P31948	89.7023	97.3868	105.532	102.966	94.3515	95.9011	93.6772	103.005	106.156	110.215	1.03881	0.393815	no
P78371	92.4753	91.5478	86.5167	91.8729	87.4324	104.31	104.394	110.893	121.558	105.721	1.2157	0.00243249	no
P07814	89.9434	95.3015	101.251	102.018	85.5454	86.8916	87.0748	121.472	119.898	106.64	1.10108	0.291984	no
P07237	92.4753	98.0125	104.935	104.104	91.1016	101.407	88.1274	106.253	110.03	102.248	1.03554	0.478834	no
P29401	99.2271	94.9887	87.5123	85.7101	91.6258	98.1034	108.604	113.955	106.525	113.382	1.17755	0.00271435	no
P26038	91.8725	93.8417	96.8708	94.9069	89.9484	105.711	114.824	109.13	99.3311	101.737	1.1354	0.00673878	no
P14625	105.738	105.52	99.9571	103.724	99.8029	97.9032	98.4615	98.3654	100.991	91.931	0.947372	0.0263999	no
P05023	87.1704	90.088	91.7933	97.846	99.9078	95.9011	100.184	110.429	115.471	108.172	1.13571	0.0207458	no
P06576	87.0498	97.2826	91.8929	93.3899	98.3352	102.909	106.404	105.418	109.845	105.414	1.13258	0.00151344	no
P41250	94.0427	92.5905	86.4171	104.198	105.988	104.71	103.629	103.191	103.113	101.533	1.06816	0.148987	no
P20700	90.4257	100.932	103.243	103.345	100.956	97.4027	99.7054	100.871	97.0254	106.231	1.00468	0.877183	no
P05787	106.943	103.747	103.641	103.156	98.5449	98.1034	93.7729	98.8294	97.9477	98.1618	0.943382	0.00870162	no
Q15075	100.071	100.411	107.723	101.354	98.2304	95.801	96.7392	100.129	102.467	98.0597	0.971261	0.189388	no
Q16891	98.8654	101.558	95.3774	98.6993	100.956	102.808	103.342	99.5718	98.3166	102.043	1.02145	0.183012	no
P38646	101.397	99.4722	93.7845	97.0875	100.642	104.01	104.873	101.521	97.5788	101.328	1.03438	0.109446	no
Q92945	102.724	98.8466	92.092	95.4757	111.02	106.612	111.475	95.3959	87.5258	102.248	1.00619	0.910495	no
P07437	93.681	98.6381	97.1695	102.871	99.4884	100.106	104.011	106.81	100.899	95.5061	1.03148	0.239553	no
P07355	97.9009	99.2637	96.7713	100.122	98.0207	101.207	102.193	104.583	101.083	99.2854	1.03307	0.0168482	no
P50395	104.412	100.932	88.6074	89.5974	110.496	112.018	112.623	92.0552	85.3122	108.581	1.03349	0.652445	no
Q16658	99.7094	100.932	94.4814	97.2772	98.8594	95.7009	97.2176	106.439	102.928	107.457	1.03762	0.21125	no
P04075	99.83	98.8466	91.2955	91.6832	97.8111	107.513	107.169	99.8502	96.8409	111.032	1.08956	0.0312074	no
Q14789	102.482	101.245	102.147	100.88	101.48	100.406	97.1219	99.2934	97.8555	99.1833	0.971716	0.00450168	no
O60506	57.993	61.9355	66.3062	68.1699	62.1672	58.9622	57.3163	195.246	178.925	175.18	2.10262	0.085963	no
Q01518	85.2413	92.2777	92.988	98.0357	97.8111	93.7989	99.1313	112.563	112.335	112.564	1.13732	0.0306889	no
P07195	80.5391	101.766	106.13	105.431	92.3596	96.5018	96.165	108.109	111.413	97.6511	1.04857	0.444215	no
P22626	96.9363	100.619	113.696	112.732	91.2065	91.4965	90.5195	108.48	105.51	87.5387	0.938578	0.333516	no
P18669	96.6952	102.496	101.948	100.975	98.3352	99.605	99.3227	102.17	99.6078	99.4897	0.999492	0.968479	no
Q15029	55.5817	60.163	61.4278	113.585	110.182	114.22	115.207	119.523	120.359	118.387	1.4658	0.0448447	up
Q9Y4L1	93.681	102.705	100.853	102.492	100.222	99.5049	100.471	101.521	101.637	96.8339	1.00003	0.998818	no
Q05639	81.2625	93.7374	114.692	115.481	76.5296	91.6967	79.8026	117.296	127.553	94.8932	1.06132	0.634956	no
P49321	102.844	101.766	106.229	101.828	97.4966	96.2014	99.8968	101.799	101.452	91.7267	0.962585	0.147589	no
P02545	108.873	104.686	102.347	100.406	101.585	93.899	99.8011	100.129	94.3507	97.3447	0.937494	0.0118976	no
Q13435	86.447	87.2728	95.8752	95.5705	90.3678	103.809	100.567	112.378	121.19	102.35	1.18607	0.00797575	no
P68104	74.8725	89.8795	134.106	95.0017	71.9168	104.911	79.1328	111.264	115.471	117.876	1.135	0.371884	no
P35221	88.9789	101.975	99.1607	99.6475	105.988	99.5049	107.743	98.6438	97.8555	100.409	1.01696	0.629685	no
P42765	91.6314	95.7185	94.7801	93.2002	90.7871	102.608	106.021	110.986	111.69	100.205	1.14029	0.00252932	no
Q12906	98.3831	102.809	98.2646	101.923	96.8675	102.808	102.002	102.541	99.7	95.1996	1.00804	0.673522	no
P35241	92.4753	91.4435	93.4858	91.8729	88.6904	93.3985	96.4521	121.194	119.714	108.07	1.17656	0.0470653	no
Q16531	83.0711	89.3582	109.017	105.715	82.0858	96.6019	84.1085	115.626	129.306	98.979	1.118	0.291052	no
P49327	88.8583	96.5527	91.8929	95.855	89.0049	108.014	107.839	110.522	112.797	95.4039	1.15668	0.00524455	no
P00338	93.1987	97.1783	107.325	108.749	89.8436	92.4975	90.0411	107.367	114.272	97.3447	1.01053	0.864731	no
P06748	105.014	102.809	99.758	96.2342	101.795	98.0033	106.882	97.5303	96.9332	97.6511	0.98297	0.493724	no
P0DMV9	90.908	93.6332	94.1827	95.9498	87.7469	100.706	100.375	110.893	111.598	111.747	1.15765	0.00278458	no
P25705	99.83	96.0314	94.6805	95.855	101.585	97.9032	102.385	100.685	107.078	104.699	1.05076	0.0440464	no
P40227	102.603	101.558	91.196	97.5616	98.5449	96.4017	110.996	98.8294	105.049	98.3661	1.03699	0.312447	no
Q14204	92.837	97.2826	98.0655	100.406	90.9968	101.907	97.9831	109.687	108.462	100.613	1.08145	0.027709	no
P60174	128.043	150.564	75.2665	140.417	81.1423	83.2878	87.6489	79.2491	68.1576	116.65	0.755943	0.159082	no
Q99459	81.8654	82.2679	85.2224	84.0035	83.239	113.82	110.614	113.77	116.394	124.107	1.38912	6.99898e-05	up
P05783	104.773	100.202	94.3818	102.776	105.988	101.107	106.116	98.6438	89.0937	100.103	0.974301	0.473673	no
O43290	100.915	101.036	103.342	100.785	100.537	99.8052	101.715	99.8502	97.5788	96.1189	0.977207	0.0806597	no
Q9Y230	104.653	104.477	103.243	101.544	102.424	94.4996	98.7486	97.8086	101.083	93.6674	0.940868	0.00791316	no
Q13885	76.0781	89.8795	92.1916	105.241	87.4324	104.11	88.6058	114.791	134.655	99.694	1.20192	0.0881491	no
Q92900	99.1066	99.0551	93.8841	96.8979	96.7627	106.112	108.126	102.541	100.438	97.549	1.05983	0.0348432	no
Q14676	102.603	104.164	100.953	97.2772	101.69	101.607	104.011	98.3654	94.074	97.8554	0.978737	0.328093	no
Q9Y520	101.88	99.0551	102.645	99.0786	100.746	100.906	100.471	100.871	96.5642	99.694	0.990269	0.395368	no
P00558	69.3264	103.226	100.554	108.086	92.8838	103.209	103.533	112.563	109.661	90.1945	1.0951	0.291915	no
P63104	96.9363	100.306	100.057	100.216	92.9886	97.5028	96.5478	109.223	105.142	100.818	1.03818	0.221794	no
Q00839	108.029	106.875	127.336	127.238	100.327	91.7968	92.2419	97.2519	64.3762	89.3773	0.763497	0.0101952	down
P15144	101.397	101.558	101.052	105.052	98.2304	97.9032	95.2082	99.2006	102.19	99.5919	0.973989	0.132048	no
P61221	98.5037	93.6332	93.5854	104.009	100.851	102.608	100.471	102.17	103.943	100.511	1.03898	0.136199	no
Q16881	96.4541	93.7374	86.0189	85.6153	89.8436	105.211	106.212	112.285	109.753	113.994	1.21207	0.000134696	no
P30101	96.0924	95.1972	86.4171	101.544	103.891	101.407	107.743	103.655	100.807	103.269	1.06983	0.0908365	no
P09651	68.9647	79.974	108.221	111.783	66.3606	71.1751	68.0332	112.842	139.82	164.148	1.27731	0.297609	no
Q01813	88.2555	91.235	90.6982	96.0446	87.5372	101.207	104.203	114.976	121.097	100.409	1.1942	0.00984476	no
P33176	95.8512	94.7801	97.1695	94.6224	96.9724	98.7041	101.045	98.8294	96.0109	127.58	1.08922	0.217334	no
P17987	105.376	102.705	95.7757	101.354	96.6579	94.5998	99.8011	99.2934	112.981	92.4417	0.994518	0.895378	no
Q08211	93.9221	96.2399	99.8576	108.465	88.9001	99.5049	88.9885	110.522	118.792	91.931	1.04586	0.515752	no
Q16643	90.6668	95.1972	105.134	104.009	89.0049	91.1962	88.8929	105.696	108.185	120.736	1.06342	0.395892	no
Q9UQE7	104.532	104.686	101.65	103.156	100.746	96.0012	98.3658	100.685	97.5788	94.8932	0.947073	0.0029762	no
P05455	95.8512	99.0551	117.38	116.998	82.1906	83.9886	88.2231	114.883	113.35	84.8829	0.948879	0.604358	no
P49792	75.3547	75.2819	73.4745	105.526	120.98	119.326	119.417	104.954	91.7683	110.726	1.2121	0.133418	no
P43243	97.4186	95.7185	117.878	95.0965	94.1418	103.309	93.3901	116.554	94.8119	91.6245	0.998873	0.986448	no
Q13509	26.5249	31.3848	26.7813	130.082	121.504	125.432	127.359	135.577	132.534	122.064	1.91201	0.062222	no
Q6PKG0	94.0427	94.8844	97.4682	97.2772	98.3352	100.806	98.8443	98.087	93.5207	128.295	1.07789	0.294839	no
P42166	105.858	98.1167	102.944	98.3201	100.432	103.009	97.2176	95.3031	102.375	98.979	0.982621	0.423112	no
O75643	99.4683	100.619	100.156	100.975	92.2548	95.9011	94.7297	106.439	111.229	97.8554	1.0257	0.510326	no
Q13310	101.277	106.145	101.55	108.086	85.755	88.8937	94.2513	107.738	98.3166	108.785	0.990397	0.864877	no
Q03252	100.312	94.4673	91.6938	94.1484	105.359	100.306	102.959	105.232	96.5642	110.521	1.06091	0.121522	no
Q07065	80.4186	99.5765	97.5677	98.5097	96.0289	101.107	98.94	110.058	108.739	105.618	1.11091	0.0415456	no
Q15459	61.1278	107.292	105.931	106.095	103.158	103.509	102.672	101.428	102.006	101.328	1.05653	0.573435	no
Q13200	90.4257	94.0503	98.2646	103.25	83.7632	93.5987	91.7635	111.914	134.471	93.5653	1.11827	0.262979	no
P13797	96.6952	99.8893	100.156	104.009	100.432	97.5028	101.619	102.263	101.176	96.5275	0.995823	0.805641	no
P11940	96.5746	100.515	98.862	104.578	101.166	98.2036	102.289	102.449	100.53	95.0975	0.993768	0.752524	no
P22102	104.05	103.226	97.2691	97.372	93.0935	101.507	100.567	100.407	100.53	103.882	1.024	0.321299	no
P04844	90.3051	100.932	102.048	107.327	85.0212	90.3953	87.2662	117.296	126.17	88.7645	1.04995	0.616024	no
P15311	105.738	103.33	98.9616	97.4668	103.053	96.8021	104.681	99.3862	93.1517	100.715	0.97284	0.294927	no
Q6IBS0	88.1349	98.5338	109.117	108.939	88.9001	93.899	85.3525	106.903	118.976	97.8554	1.01896	0.805924	no
P34897	98.6243	97.9082	92.2911	93.2951	100.013	103.609	113.293	100.036	98.6855	103.167	1.07604	0.0458592	no
O60664	105.497	104.686	98.862	101.733	101.271	101.307	103.342	96.9735	92.3217	97.2425	0.959257	0.108884	no
O43175	91.9931	91.5478	87.114	86.9426	90.1581	113.92	111.762	106.717	107.078	111.339	1.23017	4.56648e-06	no
P23381	70.8937	84.0405	96.0743	98.889	86.1744	98.604	102.289	118.503	134.932	100.409	1.27212	0.026637	no
P06744	83.915	94.1545	113.796	122.308	73.9087	78.1824	73.583	114.883	132.718	105.823	1.03505	0.817985	no
Q04637	96.8158	97.074	102.347	103.914	94.037	101.607	93.2944	104.583	109.476	96.0168	1.02183	0.551727	no
P04843	94.1633	100.098	95.5766	100.406	90.2629	90.1951	93.8686	114.512	113.903	104.903	1.07674	0.22556	no
P23528	102.724	98.6381	102.446	97.846	103.053	103.709	101.523	97.0663	94.7197	100.92	0.98659	0.513159	no
Q9Y265	103.206	107.814	108.917	99.4578	96.553	99.3047	100.375	92.7976	98.5011	95.8125	0.943489	0.0740775	no
P43686	72.4611	98.9509	91.6938	98.6993	97.4966	102.808	108.987	101.706	115.102	107.049	1.16623	0.035259	no
Q8NC51	91.3902	91.6521	87.114	86.6582	89.0049	115.221	115.494	113.677	100.438	107.661	1.23927	0.000928424	no
Q14683	100.674	99.9936	107.524	106	96.7627	96.2014	94.347	102.82	102.19	94.1782	0.958475	0.16179	no
P13667	100.674	104.164	96.5721	99.7423	103.053	101.207	102.672	97.2519	98.6855	97.9575	0.987243	0.46721	no
P51610	101.759	104.06	98.9616	100.501	101.166	99.605	101.045	99.943	97.3943	97.549	0.978456	0.0825427	no
P67936	93.9221	95.7185	110.809	107.043	86.9082	87.6925	86.6921	110.244	120.913	97.2425	1.01696	0.839005	no
P48643	102.121	101.558	93.4858	100.216	100.537	99.3047	99.6098	98.6438	108.37	97.4468	1.01096	0.675219	no
Q12905	64.2625	66.3148	74.4701	77.5563	63.3203	100.806	82.9603	146.527	175.144	133.708	1.84765	0.0220351	up
P11216	91.2697	94.2588	85.6207	91.5884	89.0049	104.51	108.126	112.842	112.889	107.151	1.20758	2.95388e-05	no
P49588	87.2909	90.9222	96.0743	95.4757	82.61	93.2984	93.7729	120.544	125.34	109.704	1.19958	0.0502125	no
O43143	50.1561	82.7892	89.5035	104.104	89.2146	93.1983	85.6395	106.624	114.457	176.201	1.38568	0.129515	no
Q5SW79	99.4683	101.558	103.143	98.889	102.004	99.9053	103.629	99.1078	96.6565	97.1404	0.982926	0.281471	no
Q13439	89.3406	91.235	94.2823	94.0535	88.3759	102.608	102.098	108.573	111.413	115.629	1.18158	0.00140331	no
P67809	117.433	105.103	75.0674	87.0375	117.52	104.01	140.851	87.6009	68.5265	104.801	1.00723	0.961742	no
P62258	72.4611	98.4295	108.619	108.37	94.4563	95.0002	89.467	109.316	119.529	98.3661	1.06083	0.511385	no
P36776	101.036	103.956	100.953	103.44	99.3836	98.8042	97.9831	100.036	100.53	95.1996	0.968129	0.034142	no
Q99832	102.241	102.809	95.5766	101.639	94.4563	96.2014	100.758	101.428	112.243	93.0546	1.01402	0.720321	no
P06737	75.2342	84.6661	88.2092	96.2342	82.7148	106.412	98.4615	120.73	127.369	112.258	1.32354	0.00282703	up
Q9H0D6	98.8654	102.287	100.654	100.122	101.48	99.1045	103.15	100.314	97.7632	97.549	0.989019	0.382362	no
Q15393	98.142	103.122	98.1651	103.345	95.7144	98.4038	95.2082	102.727	104.035	101.635	1.00706	0.757118	no
Q15643	98.142	95.6143	96.9704	101.923	103.891	102.909	100.949	101.799	98.7777	99.7962	1.01549	0.406484	no
P49591	87.7732	95.3015	104.238	106.474	86.5937	93.899	92.529	113.306	122.942	92.3395	1.0721	0.390994	no
P27708	108.511	106.875	102.446	107.612	98.2304	94.5998	94.2513	98.2726	103.205	88.3559	0.914088	0.0216013	no
P22234	100.433	95.6143	86.4171	89.2181	93.7225	106.813	116.451	102.17	101.083	108.887	1.1504	0.00536157	no
P61978	104.532	105.937	104.238	106.948	91.9403	97.9032	90.9023	117.203	83.3754	99.0812	0.95107	0.453714	no
Q9NYU2	95.0073	96.1356	95.2779	106	99.4884	94.2994	93.8686	108.016	111.967	98.6726	1.03032	0.504476	no
Q08378	102.724	101.87	100.754	100.501	101.166	102.008	99.7054	98.087	96.6565	98.8769	0.976962	0.0572267	no
P07951	86.2058	91.5478	95.1783	97.4668	94.8757	96.8021	83.343	97.8086	103.113	154.138	1.1503	0.318637	no
P02786	84.6384	88.1069	93.3863	95.0017	84.497	90.3953	84.587	120.544	137.699	115.118	1.23049	0.10475	no
P49748	90.1846	87.4813	96.0743	95.6654	82.9245	103.409	89.6584	114.327	125.432	111.032	1.20235	0.0335568	no
P09874	107.185	104.581	100.554	98.9838	103.262	98.5039	108.222	95.5815	90.2004	96.7318	0.950779	0.174693	no
P30622	84.3973	83.4149	86.4171	108.275	105.569	105.111	108.509	107.552	103.389	103.984	1.12919	0.0910483	no
Q03164	99.4683	102.705	102.446	97.2772	103.262	101.307	103.916	97.3447	94.2585	100.103	0.983707	0.441281	no
Q99497	95.4895	95.4057	106.528	103.914	102.948	100.706	98.2701	100.5	98.5011	98.264	0.984048	0.527673	no
P26639	91.7519	96.0314	93.1871	98.1305	88.7952	98.5039	99.7054	113.027	118.238	99.5919	1.13074	0.0372796	no
P50990	97.9009	96.2399	95.0788	98.5097	92.6741	92.9981	98.3658	107.924	121.835	96.8339	1.07817	0.223197	no
Q16555	103.085	101.766	101.152	99.9319	100.956	97.1024	106.116	98.9222	98.9622	93.6674	0.976088	0.305401	no
O95831	108.873	104.894	101.451	101.259	102.319	89.3943	95.4952	87.8793	83.7443	130.951	0.939607	0.508913	no
Q9NR30	104.894	104.164	100.953	103.819	102.843	99.7051	99.7054	97.9014	90.7538	98.3661	0.941469	0.0186529	no
P51991	92.5959	98.4295	113.895	111.878	93.7225	102.108	77.5062	102.634	114.457	91.1138	0.95553	0.572965	no
P48634	99.4683	101.245	102.546	96.1394	100.013	102.408	97.8874	99.2934	101.452	101.226	1.00572	0.684248	no
P21399	51.6029	105.624	99.8576	106.569	102.843	103.709	108.987	108.944	104.219	99.2854	1.12572	0.329139	no
P26599	80.9008	84.3533	95.0788	94.1484	85.5454	81.6861	76.932	136.876	136.961	120.225	1.25602	0.162617	no
Q9Y3F4	93.0782	107.084	100.853	101.828	100.956	100.706	104.873	102.077	93.4284	95.6082	0.985894	0.656205	no
Q13409	91.3902	99.3679	107.723	106.379	91.9403	98.2036	89.467	109.037	111.321	92.8503	1.00821	0.886664	no
P80723	30.5036	98.221	110.51	107.517	94.8757	98.2036	95.2082	119.802	124.694	105.823	1.2312	0.251745	no
P46940	89.5817	94.4673	94.0832	97.846	90.9968	96.0012	93.2944	116.275	115.379	108.989	1.13483	0.0571326	no
Q14103	100.915	101.766	102.147	102.681	100.642	99.8052	101.428	99.8502	98.87	93.1567	0.970399	0.102558	no
P40926	103.085	103.851	97.2691	99.1734	102.109	100.206	101.619	100.129	95.5497	99.4897	0.983193	0.32325	no
Q32MZ4	82.3477	90.7137	113.895	111.783	84.497	90.3953	80.5681	113.213	133.456	92.646	1.05596	0.655909	no
P47895	79.8157	82.8935	84.426	108.56	102.843	105.011	105.064	110.244	113.073	102.963	1.1697	0.0536396	no
Q14157	106.582	107.397	101.351	98.7942	100.432	101.207	100.758	97.9942	92.2295	96.8339	0.950378	0.0626241	no
Q86UE4	90.7874	88.4197	92.3907	108.655	99.1739	101.207	101.045	107.367	108.462	100.103	1.08084	0.106983	no
Q9Y617	93.8016	94.7801	98.1651	96.8031	87.1179	93.1983	84.587	118.503	119.068	111.441	1.11925	0.187084	no
P00491	85.4824	90.4009	97.5677	97.846	91.8355	94.4996	90.4238	114.141	125.617	107.866	1.14988	0.0979305	no
Q96AE4	106.582	102.809	101.948	101.544	98.8594	100.005	102.002	99.3862	93.8896	95.9146	0.959854	0.0660803	no
Q9NQC3	96.5746	98.0125	108.818	104.578	91.2065	93.899	90.5195	107.831	115.564	91.4202	1.00009	0.998854	no
Q8WYP5	70.6526	65.4807	69.9899	116.998	113.536	110.016	112.145	112.656	111.413	109.5	1.27269	0.106054	no
Q13428	97.9009	93.6332	93.7845	102.871	103.577	105.211	104.49	101.242	95.5497	102.452	1.03493	0.246272	no
P21796	100.674	103.851	97.4682	97.846	94.9805	104.31	101.236	103.84	98.0399	99.1833	1.02383	0.264587	no
P28838	102.241	100.828	101.55	102.018	98.0207	96.9022	98.2701	98.8294	105.787	96.8339	0.984079	0.415701	no
Q96HC4	85.2413	109.482	111.606	111.973	98.9642	93.6988	91.4764	101.706	104.68	89.2752	0.929574	0.26307	no
P68366	100.794	107.188	100.156	99.7423	96.6579	98.5039	106.882	106.532	91.7683	93.0546	0.984543	0.683262	no
P13489	68.8441	67.2532	63.2199	111.973	113.012	109.616	110.614	113.12	113.903	121.145	1.3396	0.0626082	no
P17301	101.638	103.122	97.966	100.785	95.3999	97.8031	100.758	101.149	102.836	99.5919	1.00647	0.701941	no
P49368	100.312	99.785	94.6805	100.027	98.7546	98.604	102.193	98.6438	111.044	96.2211	1.02664	0.389934	no
P06753	94.1633	95.6143	107.424	104.104	90.6823	95.5007	88.1274	105.604	106.341	111.849	1.03137	0.577522	no
P12111	100.192	96.1356	94.7801	96.4238	101.166	98.5039	102.576	104.397	100.807	106.027	1.04832	0.0314253	no
Q9UHB6	88.1349	94.0503	109.714	107.801	90.7871	94.8	86.5007	108.48	120.544	95.6082	1.03149	0.690631	no
Q9UJZ1	97.9009	98.221	95.1783	95.855	93.5128	95.6008	94.9211	94.7463	101.452	134.628	1.08463	0.35109	no
P34932	104.653	103.33	104.836	103.63	99.2787	99.4048	95.1125	98.551	100.807	92.3395	0.942776	0.0153822	no
O43491	98.7448	104.164	109.614	106.664	94.037	92.0971	95.4952	103.655	106.894	88.3559	0.947923	0.267254	no
O43390	110.199	106.25	104.437	102.207	100.642	95.3005	104.968	97.9014	88.9092	93.1567	0.916945	0.0292445	no
P09622	105.617	102.6	93.4858	92.2521	109.657	105.711	109.561	92.8904	89.0014	103.678	0.994498	0.917778	no
Q9BVJ6	68.9647	66.7319	69.293	57.9302	61.7478	135.543	125.158	135.113	131.98	137.181	2.04818	1.84644e-08	up
Q9UDY2	100.071	93.946	90.2004	91.5884	99.3836	101.507	110.614	103.933	103.574	105.925	1.10599	0.00465207	no
P04264	56.5462	46.191	84.6251	64.7566	127.899	91.4965	121.809	185.966	87.8024	121.757	1.60211	0.0804736	no
Q8WWM7	102.965	103.017	100.654	99.6475	102.319	102.408	99.5141	98.7366	96.5642	96.4254	0.970597	0.0552515	no
Q96KP4	104.412	104.686	104.139	102.113	101.375	96.5018	99.5141	97.7158	98.2244	93.7696	0.94001	0.00113409	no
P49750	96.6952	102.079	96.7713	95.0965	101.585	104.41	102.576	99.1078	95.9186	107.559	1.03524	0.202891	no
Q92598	89.4611	90.9222	92.6893	102.681	98.0207	100.806	94.6341	103.005	106.248	120.532	1.1086	0.0808668	no
Q07157	91.1491	94.3631	96.1739	96.8031	94.037	102.508	101.523	108.48	109.107	103.984	1.11233	0.00076862	no
Q00610	100.674	100.202	97.0699	100.69	99.5933	99.2046	96.7392	100.778	103.85	102.452	1.00962	0.522214	no
O75533	90.4257	100.828	103.74	100.501	98.8594	101.507	99.7054	100.314	104.312	99.0812	1.02137	0.422979	no
Q9UHX1	91.3902	96.1356	104.238	104.009	94.666	90.5955	90.1368	112.192	114.088	100	1.03379	0.584159	no
P43304	92.3548	88.1069	86.4171	85.236	95.295	109.115	114.728	103.469	111.136	112.667	1.23179	5.77954e-05	no
P09493	89.22	91.9649	100.256	106	91.6258	94.3995	90.7109	108.388	102.836	123.187	1.08445	0.261028	no
P17980	72.8228	85.0832	98.1651	108.655	72.0216	80.2847	82.8646	132.886	159.372	95.4039	1.26117	0.232443	no
Q14195	90.6668	94.6759	104.935	106.474	91.8355	93.5987	92.529	105.047	117.316	100.205	1.04116	0.495529	no
O95347	95.1278	99.2637	99.2602	101.639	97.6014	92.3974	96.4521	105.696	107.54	104.495	1.02777	0.41957	no
P63241	142.993	137.322	141.075	147.148	63.6348	59.2625	54.35	101.428	31.5425	135.547	0.60447	0.0753889	no
Q13283	90.064	93.8417	102.844	103.345	98.3352	97.5028	95.3039	108.666	113.442	93.9739	1.04189	0.410509	no
O75475	101.88	94.5716	87.0145	99.6475	111.125	106.312	114.824	96.4167	83.191	108.172	1.0297	0.678424	no
P27694	94.7661	97.8039	96.7713	103.345	101.9	102.408	98.1745	101.799	101.083	102.248	1.0225	0.260437	no
P61158	95.7307	99.0551	96.7713	99.4578	95.7144	98.2036	100.758	103.933	108.185	101.533	1.05318	0.0339216	no
Q14203	99.1066	96.657	96.6717	96.329	100.746	102.608	95.878	99.2934	107.263	106.436	1.04488	0.113163	no
P31946	104.773	101.558	95.8752	91.8729	107.351	109.916	100.567	97.2519	86.0501	109.398	1.00349	0.948578	no
P11717	99.5888	100.515	97.8664	99.6475	97.0772	96.2014	98.6529	103.933	109.384	97.4468	1.02208	0.431132	no
Q14247	96.0924	99.5765	107.026	102.681	90.5774	94.1993	95.3039	107.088	108.277	98.264	1.01448	0.734043	no
Q6Y7W6	84.1562	85.1874	99.3598	108.086	96.8675	97.9032	95.1125	112.935	113.627	102.35	1.10191	0.14189	no
Q9BUJ2	88.0143	100.202	103.74	102.681	100.642	101.807	98.1745	101.706	102.836	99.0812	1.01681	0.600538	no
P55786	89.5817	95.1972	98.0655	99.0786	94.4563	102.909	97.409	109.037	109.107	103.065	1.09477	0.0124002	no
P62826	102.965	101.766	100.953	101.354	100.432	103.209	99.3227	98.8294	91.2149	102.758	0.976087	0.326342	no
O14974	88.1349	89.8795	102.546	101.07	94.037	100.005	96.8348	109.037	117.316	97.4468	1.09455	0.107294	no
Q06830	92.4753	89.3582	109.017	111.404	88.1662	104.21	60.3783	173.624	64.6528	104.188	1.03392	0.880669	no
P07910	103.206	105.416	99.1607	101.259	103.996	102.008	102.289	99.1078	91.8605	94.3825	0.954408	0.0930486	no
Q6WCQ1	79.8157	78.827	77.0586	79.2629	83.6583	82.7873	79.2285	142.63	138.16	151.482	1.49085	0.0661115	no
P50991	82.5888	80.1825	70.5873	73.2897	79.6746	118.225	123.627	119.245	130.32	115.731	1.57161	1.40415e-06	up
Q9H6T3	85.2413	86.6472	88.1096	91.9677	90.8919	98.0033	88.9885	115.44	116.855	134.832	1.25123	0.048561	no
Q9BY44	105.858	101.766	112.601	94.0535	86.1744	107.113	87.8403	96.9735	100.346	110.317	1.00427	0.945606	no
Q8WUM4	100.794	101.453	108.917	105.336	95.6095	95.7009	95.1125	99.6646	106.802	91.1138	0.953687	0.210326	no
P48637	76.681	85.6045	85.7202	84.762	90.2629	88.3932	94.7297	131.216	123.126	133.3	1.34923	0.0331963	up
P09960	97.9009	100.828	109.117	107.801	91.3113	93.1983	96.4521	102.727	104.773	95.5061	0.971789	0.493238	no
Q12888	95.1278	97.6997	109.913	108.275	93.5128	94.5998	88.5101	105.789	109.938	95.5061	0.979811	0.705695	no
P17174	107.546	106.771	102.446	101.354	99.8029	94.2994	106.595	98.3654	94.2585	91.5224	0.936516	0.0710694	no
P09104	58.1136	54.2197	54.6578	115.576	122.342	118.425	122.957	113.399	113.442	116.854	1.44496	0.0811257	no
P24752	81.6243	85.396	90.8973	103.345	94.666	102.108	106.691	113.677	116.209	99.8983	1.18129	0.0104771	no
Q9P0K7	90.3051	89.4624	87.2136	102.113	100.642	99.1045	104.968	103.562	102.282	119.306	1.12664	0.0346304	no
Q9UMS4	73.9079	104.581	102.944	102.302	103.787	103.609	106.595	101.985	97.671	99.4897	1.04477	0.510119	no
Q9Y2J2	91.3902	92.4862	97.8664	95.6654	92.3596	93.5987	92.0505	116.275	114.088	111.747	1.12345	0.0911357	no
P05388	76.0781	72.8837	88.5079	86.6582	71.2878	73.0771	70.1383	151.353	164.63	133.606	1.49919	0.116864	no
Q15181	71.7377	75.699	79.5476	81.2539	70.4491	108.815	103.916	138.64	150.15	107.866	1.6092	0.00687243	up
Q14152	107.667	102.809	101.65	95.5705	100.117	103.209	103.916	95.9527	89.5548	103.78	0.977548	0.530864	no
O95239	98.2626	97.9082	117.977	96.2342	86.8034	107.814	89.2756	97.4375	95.5497	114.607	1.01508	0.831405	no
P23526	105.858	104.477	102.347	101.923	94.9805	95.9011	97.8874	100.407	103.481	94.6889	0.966209	0.199211	no
O00410	33.3972	36.7025	43.9055	45.5098	29.9828	60.7641	52.819	195.524	250.495	222.779	4.12871	0.0462723	up
Q9Y3I0	99.7094	103.017	104.736	107.896	95.5047	94.8	93.6772	103.933	102.467	94.5867	0.958111	0.198389	no
Q00341	104.412	106.25	98.9616	104.293	101.585	99.3047	101.428	98.4582	93.5207	94.5867	0.94529	0.0208056	no
Q9BQ52	101.397	100.098	96.8708	96.0446	105.359	106.412	100.567	98.9222	95.7342	101.022	1.00578	0.816951	no
P45974	91.2697	99.785	103.84	108.086	87.4324	84.0887	82.7689	102.263	102.006	138.611	1.03941	0.734354	no
Q9Y266	103.447	103.956	97.6673	96.4238	99.0691	103.009	100.662	100.129	98.5933	99.2854	1.00223	0.900172	no
Q9UQ35	108.029	103.643	102.147	97.372	100.013	97.9032	103.533	100.036	94.3507	96.2211	0.96252	0.148558	no
Q15084	109.596	105.311	111.705	112.921	97.2869	125.532	53.9672	112.563	61.6093	116.548	0.875936	0.429026	no
Q5VTR2	97.0569	98.7423	100.754	99.1734	96.8675	98.7041	96.3564	106.346	103.389	102.861	1.03058	0.173878	no
Q9UNZ2	101.156	99.1594	104.338	100.785	100.956	99.1045	96.7392	100.314	100.253	98.7747	0.977866	0.0705814	no
Q99460	96.8158	99.4722	90.8973	98.4149	91.6258	98.7041	102.002	104.119	116.762	100	1.09296	0.0519073	no
Q14151	102.603	101.766	97.7669	98.6993	103.996	97.9032	103.82	94.2823	87.2491	115.731	0.98842	0.823565	no
O95793	105.858	104.998	106.528	101.733	103.053	99.3047	99.227	96.1383	92.5984	93.8717	0.921423	0.00157375	no
P23588	81.5037	95.9271	89.8021	88.3648	98.7546	96.2014	100.758	116.09	112.889	116.242	1.1933	0.0106085	no
P22695	105.255	105.311	94.8796	94.4328	99.8029	99.605	102.48	94.5607	104.865	101.43	1.00652	0.830626	no
P05387	84.6384	81.0167	138.785	129.798	38.8938	70.2741	71.4779	216.126	73.6913	82.6357	1.08681	0.814613	no
P45880	98.986	95.9271	87.3132	85.4257	92.5693	92.0971	94.8254	120.73	113.627	117.774	1.17129	0.0560126	no
Q5UIP0	99.1066	99.9936	104.935	100.122	98.2304	98.1034	96.5478	101.613	101.637	100.613	0.992292	0.630449	no
Q9Y2W1	91.5108	94.5716	101.152	102.776	100.851	101.707	98.4615	102.82	105.603	99.3876	1.03487	0.219695	no
P49454	104.894	99.8893	99.4594	96.4238	106.303	101.107	103.437	97.623	93.5207	100.613	0.978957	0.418995	no
P35232	102	98.0125	101.749	101.354	93.9322	89.4944	99.5141	105.511	111.69	96.5275	1.01144	0.791886	no
Q9UKV3	104.291	100.723	102.844	103.63	97.6014	94.8	95.7823	100.5	103.758	97.7533	0.967597	0.146508	no
P04792	97.298	98.1167	107.723	101.164	88.6904	90.5955	91.7635	113.491	115.471	93.7696	1.02454	0.714864	no
Q9BZZ5	81.8654	91.5478	108.021	114.438	85.4405	93.6988	80.4724	112.378	131.335	94.4846	1.06452	0.585539	no
P07942	81.5037	82.4764	80.1449	82.8657	84.9164	105.812	98.1745	115.626	120.359	143.923	1.41754	0.0112928	up
Q07866	72.5817	77.8886	88.1096	86.4686	75.0619	115.221	111.379	123.235	127.646	113.484	1.47701	2.34671e-05	up
O75937	96.6952	102.809	100.554	100.69	102.738	101.807	103.246	100.407	93.5207	98.8769	0.988819	0.59333	no
P49790	83.915	81.4338	88.6074	102.302	97.0772	113.019	102.289	106.903	98.1321	124.005	1.20076	0.0165803	no
P31943	101.036	98.8466	99.3598	105.052	101.48	96.8021	100.375	100.685	99.8845	97.6511	0.979485	0.164427	no
O76003	79.8157	93.8417	129.526	128.944	76.7392	77.1814	68.99	120.544	135.208	80.5928	0.948217	0.771366	no
P13798	104.412	101.662	96.1739	94.2432	99.6981	100.706	105.064	96.8807	102.467	101.022	1.02005	0.40766	no
P50454	92.3548	92.382	84.6251	87.8908	88.7952	92.9981	96.3564	128.71	111.505	121.86	1.23626	0.0372001	no
Q14008	92.2342	94.2588	96.2735	97.1823	96.7627	98.0033	93.1988	99.7574	99.0544	134.015	1.09926	0.270871	no
P09429	90.6668	96.3442	102.546	99.4578	105.883	107.213	113.389	100.036	94.074	89.9902	1.01981	0.706898	no
P31150	87.2909	96.1356	99.5589	100.216	98.1256	103.109	98.3658	107.924	110.03	96.8339	1.07258	0.0804292	no
Q9Y5K6	99.4683	97.5954	104.537	100.596	94.5612	99.9053	97.7917	102.077	104.865	99.0812	1.01402	0.520799	no
O14979	101.518	104.477	100.256	100.88	102.843	107.814	98.6529	101.613	83.3754	101.737	0.967093	0.462831	no
O43395	89.3406	93.7374	104.537	102.018	94.037	97.3026	89.1799	102.356	108.462	117.876	1.06514	0.303449	no
P20810	97.0569	98.1167	101.948	102.113	102.319	98.4038	94.347	103.098	100.622	102.861	0.99557	0.828229	no
P31689	77.6455	84.4575	83.3308	112.921	104.416	100.506	101.715	105.232	104.588	121.349	1.1526	0.117756	no
P60842	73.3051	60.0587	50.4764	106.853	100.432	138.546	96.2607	112.749	131.243	122.166	1.5365	0.0159801	up
Q9NY33	89.7023	92.799	83.8286	90.9248	84.7067	108.715	106.116	110.429	108.646	121.962	1.25773	0.000267038	no
Q14978	99.7094	100.306	99.0611	96.4238	99.8029	97.6029	100.662	95.0247	90.2926	124.311	1.02542	0.694408	no
P68036	88.6172	96.657	110.411	111.783	88.5856	93.4986	85.0654	111.357	119.991	89.9902	1.00776	0.929367	no
Q13561	109.716	108.231	102.446	99.5526	99.9078	97.4027	105.351	95.8599	90.3849	95.1996	0.931412	0.0583883	no
O95817	105.014	97.6997	103.641	98.5097	107.666	110.717	102.098	97.623	86.5112	94.1782	0.95824	0.376219	no
P48444	78.1278	99.0551	108.021	104.957	97.182	100.306	97.3133	105.047	107.171	99.1833	1.04448	0.468977	no
P40925	88.2555	106.98	99.758	100.027	102.948	97.4027	110.901	101.799	94.074	97.4468	1.00734	0.868291	no
P62191	95.2484	93.946	83.3308	88.4596	97.0772	97.3026	107.169	94.2823	99.9767	145.149	1.18735	0.14157	no
P08237	50.759	91.235	87.5123	91.9677	93.9322	112.018	122.383	115.347	115.471	108.989	1.38228	0.0153538	up
Q9HB71	106.823	104.477	94.4814	92.2521	110.182	107.814	109.657	92.7976	85.5889	100.92	0.977493	0.70149	no
P00367	95.7307	97.2826	96.5721	100.406	99.4884	97.8031	103.629	104.026	105.142	99.4897	1.0421	0.0450956	no
P36871	81.2625	83.4149	97.6673	107.896	78.3117	93.5987	79.994	117.296	126.354	128.09	1.21576	0.126981	no
O00566	106.099	101.036	101.152	97.1823	101.061	102.008	102.767	99.3862	93.0595	99.4897	0.980612	0.402744	no
Q9C0C2	78.1278	104.894	99.4594	101.828	98.6497	101.807	97.7917	103.284	103.943	107.457	1.06486	0.26665	no
P52597	59.0781	61.2057	71.0851	117.851	112.593	112.619	111.666	117.667	114.18	111.849	1.34653	0.0840244	no
P21281	102.965	103.956	96.2735	99.5526	104.101	99.8052	108.509	96.7879	94.9041	95.8125	0.978239	0.473715	no
P26358	103.688	98.7423	95.9748	94.5276	101.375	93.3985	93.0074	97.7158	97.7632	127.478	1.03046	0.673652	no
O95202	94.2838	105.937	100.057	100.122	102.004	98.1034	102.576	103.655	98.1321	95.5061	0.991181	0.724265	no
Q15691	99.7094	102.079	101.052	104.009	97.8111	91.7968	109.37	105.325	93.7974	95.6082	0.982636	0.648481	no
P35606	97.5392	101.87	103.641	106.189	98.5449	95.0002	97.3133	102.356	103.666	93.9739	0.969523	0.255177	no
P27797	87.1704	88.6283	97.2691	106.948	101.271	103.91	91.0937	108.109	109.476	103.576	1.07247	0.197949	no
Q96AG4	91.9931	96.8655	102.546	103.44	97.182	99.9053	92.3376	106.717	112.52	94.791	1.02895	0.529845	no
P35998	81.3831	83.5191	92.8885	103.535	96.6579	100.906	98.94	109.316	127.83	99.2854	1.17095	0.054187	no
O00151	106.582	101.975	95.8752	95.4757	105.15	100.306	109.753	97.2519	90.6616	100.613	0.987186	0.74588	no
Q8WWI1	103.085	100.723	100.554	97.372	101.166	102.308	102.767	99.5718	95.3653	99.5919	0.993445	0.693795	no
Q14444	32.7944	32.9489	39.1267	35.839	35.9584	158.667	150.419	169.634	169.702	150.46	4.52196	2.72109e-06	up
Q14974	93.3193	94.6759	85.322	87.3219	90.4726	95.6008	97.1219	102.541	102.744	152.095	1.21944	0.135854	no
Q7L014	96.2129	97.6997	101.152	100.311	92.15	90.8958	92.9117	99.2934	100.161	130.338	1.05348	0.511572	no
Q16181	98.142	97.5954	118.077	106.569	81.6665	96.6019	83.9172	103.84	110.03	102.861	0.99044	0.900769	no
Q7Z6Z7	93.9221	94.4673	91.9924	104.578	102.319	100.406	104.203	102.913	102.559	102.043	1.05099	0.118836	no
Q9ULW0	70.4115	78.6185	73.2754	76.1341	75.2715	67.6714	70.234	165.551	153.747	157.815	1.6457	0.0948024	no
P04083	91.6314	102.496	102.745	103.156	102.424	99.9053	105.829	101.057	96.2876	94.3825	0.990068	0.746389	no
P51149	102	103.956	98.862	100.69	99.5933	95.9011	102.959	102.727	96.9332	98.0597	0.983128	0.360429	no
O00567	72.9434	73.5093	67.9987	102.397	104.311	114.321	115.111	113.863	113.258	115.629	1.35858	0.0183896	up
Q15019	107.908	101.766	92.3907	92.2521	111.02	101.607	114.441	91.7768	88.7247	102.963	0.988474	0.850397	no
Q86VP6	72.8228	92.382	107.424	109.603	87.7469	94.3995	86.3093	113.399	133.917	93.9739	1.11069	0.371774	no
P62195	78.4895	81.7466	84.9238	85.9945	78.5214	84.0887	86.7878	136.32	149.596	124.413	1.4187	0.0595995	no
O15372	89.4611	91.7563	101.948	112.257	97.7062	97.2025	97.0262	109.316	105.326	95.1996	1.02219	0.668688	no
P25205	82.8299	88.9411	85.322	86.3738	85.9647	81.3858	85.3525	127.504	126.447	145.251	1.31788	0.0967697	no
Q14966	96.0924	95.51	95.1783	93.4847	95.6095	106.212	110.805	103.191	99.9767	103.882	1.10127	0.00472116	no
P23246	107.305	105.311	104.039	102.871	105.15	97.4027	102.289	96.3239	88.9092	94.1782	0.91314	0.0111665	no
P52272	106.099	102.809	101.451	96.6135	100.746	103.209	103.246	97.2519	95.6419	96.0168	0.975669	0.315388	no
P49589	79.454	96.0314	95.0788	100.975	88.0614	103.309	101.332	115.162	116.486	98.5704	1.16375	0.021037	no
O75150	95.4895	94.0503	91.6938	100.785	106.932	105.912	107.743	99.3862	96.1953	102.554	1.04671	0.223832	no
P07737	42.0781	102.079	91.9924	95.9498	102.529	117.224	115.015	108.202	97.9477	118.182	1.28057	0.0991696	no
P05556	104.894	102.6	101.451	97.7512	102.738	98.9043	106.116	96.0455	98.1321	93.9739	0.968079	0.216372	no
O00231	86.8087	94.1545	88.4083	100.027	87.4324	95.5007	93.9642	109.408	132.441	107.151	1.1787	0.0764423	no
P18583	80.298	79.0356	85.7202	108.37	110.706	106.312	106.499	106.903	107.816	104.086	1.14541	0.123042	no
Q14240	68.7235	88.0027	101.152	104.483	95.3999	101.707	90.0411	111.079	125.709	106.436	1.16867	0.111712	no
P17655	88.376	94.4673	100.853	105.147	88.1662	96.0012	94.1556	115.719	113.719	99.4897	1.08821	0.17833	no
Q15424	107.908	100.411	97.8664	93.1054	90.3678	92.0971	94.7297	102.356	88.5403	136.977	1.05114	0.614303	no
Q9NQX3	100.071	101.87	96.9704	97.6564	97.182	106.012	102.385	99.2934	97.7632	102.248	1.02825	0.147787	no
P31930	104.05	105.311	91.9924	95.7602	103.158	94.3995	103.724	93.4472	91.6761	120.634	1.00722	0.9081	no
Q9BWD1	92.9576	87.0643	84.2268	83.719	90.0533	113.72	111.953	106.068	116.762	111.543	1.27858	9.42001e-06	no
P42167	104.773	95.6143	93.9836	98.5097	92.4645	110.216	101.715	100.129	98.5933	105.925	1.06435	0.073269	no
P52209	97.1775	101.349	97.7669	104.578	92.8838	101.107	97.5047	105.418	104.588	97.1404	1.02431	0.387941	no
Q9UHD8	104.773	105.833	98.3642	99.2682	103.472	102.008	104.49	96.9735	91.7683	96.3232	0.960626	0.178391	no
Q9BT78	102.965	109.273	94.1827	99.4578	100.222	99.4048	105.16	97.3447	96.6565	97.7533	0.980671	0.523487	no
P09972	100.071	94.7801	86.7158	85.8049	96.0289	97.703	96.165	115.44	108.462	119.306	1.15899	0.0311872	no
P41091	100.794	98.8466	100.057	101.544	93.8273	96.3015	90.0411	104.304	116.117	97.9575	1.0195	0.694731	no
P08195	92.837	93.4246	90.5986	91.4936	82.1906	109.816	106.691	112.099	108.37	110.317	1.21474	0.000200936	no
O00299	105.858	103.643	97.966	101.449	98.0207	94.8	93.1031	96.3239	90.1082	122.881	0.980825	0.765862	no
P27348	79.3335	84.4575	80.9414	111.12	96.0289	98.9043	94.2513	113.955	123.034	111.951	1.19964	0.0528632	no
P30153	78.4895	82.7892	82.3352	115.007	97.3917	99.9053	93.3901	114.419	125.524	104.086	1.17831	0.103721	no
O00154	104.773	107.709	95.5766	96.7083	103.262	101.707	109.37	96.7879	92.045	95.1996	0.974568	0.519704	no
P09936	99.83	103.851	113.995	111.12	92.8838	91.8969	89.754	99.6646	106.617	90.6031	0.917298	0.124182	no
O00273	88.7377	90.4009	95.7757	93.9587	93.1983	107.814	102.193	109.501	110.306	105.823	1.15921	6.72355e-05	no
P38606	104.532	107.292	96.0743	96.8031	102.843	99.9053	105.638	95.1175	98.87	95.8125	0.975959	0.422372	no
Q9Y2D5	107.546	102.913	96.8708	94.1484	106.198	104.21	104.107	95.3031	88.9092	104.291	0.978615	0.609097	no
Q01105	98.6243	99.9936	101.251	100.122	94.1418	94.6999	97.6003	100.964	100.253	113.586	1.02625	0.486882	no
P14866	110.922	114.8	107.225	112.068	105.779	92.9981	93.5815	90.5704	88.9092	88.2537	0.824834	2.61224e-05	no
Q02790	92.3548	99.0551	108.718	109.792	91.8355	89.5945	91.5721	106.346	108.923	100.103	0.989601	0.852924	no
P54727	78.7306	87.4813	117.48	113.774	85.126	89.1941	81.525	116.925	133.548	88.2537	1.05565	0.685384	no
P62820	100.071	104.894	108.121	99.0786	91.3113	101.107	104.681	98.8294	99.7923	93.0546	0.988059	0.73635	no
Q9NVA2	101.036	99.9936	99.6585	99.6475	102.424	102.508	105.542	98.087	95.0886	98.0597	0.993092	0.734004	no
Q16851	94.7661	96.2399	89.0057	92.7262	96.4482	88.6935	97.696	95.8599	95.9186	155.159	1.13671	0.354466	no
P43490	96.0924	101.662	102.944	105.81	97.182	95.3005	95.6866	103.748	107.355	93.5653	0.984047	0.636831	no
P26640	92.2342	89.8795	77.1582	81.1591	85.0212	125.132	122.383	112.007	109.2	103.371	1.34467	0.000561633	up
Q9HCC0	99.1066	100.723	99.2602	100.311	105.359	99.4048	106.978	98.4582	95.273	96.8339	0.984522	0.525273	no
Q05682	108.993	101.975	99.1607	95.0965	106.198	102.608	105.16	94.2823	90.7538	100.205	0.963994	0.340336	no
P31939	95.6101	93.3204	87.2136	91.6832	97.2869	109.215	110.901	110.058	108.185	95.3018	1.14738	0.00550753	no
P04632	102.121	107.709	97.0699	100.027	105.569	91.8969	110.422	100.129	89.0014	98.6726	0.956343	0.326101	no
P20290	109.716	111.776	104.039	100.785	104.416	97.3026	103.916	97.9942	84.5744	90.0923	0.892878	0.0247467	no
Q5JPE7	99.1066	99.8893	96.6717	99.5526	98.8594	102.808	99.5141	97.7158	108.185	98.5704	1.02573	0.261724	no
P31040	98.7448	99.1594	94.4814	97.5616	102.738	102.909	106.499	100.685	99.0544	99.3876	1.03217	0.136508	no
Q13263	111.163	107.188	100.554	99.6475	103.367	92.0971	102.098	99.1078	92.7828	96.2211	0.924099	0.0245843	no
Q6P2E9	106.943	95.4057	107.125	104.104	94.7708	95.801	86.5007	99.2934	107.724	104.291	0.971005	0.539744	no
O43795	99.2271	100.515	98.0655	98.2253	96.9724	99.7051	104.968	102.727	102.19	97.9575	1.0295	0.0775331	no
O95782	92.7165	98.221	99.9571	105.905	96.2385	95.4006	81.9077	109.037	121.558	96.6297	1.02332	0.758399	no
P11766	78.3689	85.1874	79.0498	89.4078	83.4487	109.816	107.073	122.678	124.325	113.586	1.38997	0.000124382	up
P16989	97.6597	99.2637	108.917	103.63	96.7627	93.3985	86.2136	103.562	116.117	93.7696	0.973979	0.658589	no
O60271	104.05	99.2637	98.0655	95.4757	103.367	97.5028	102.193	99.943	96.2876	106.742	1.00489	0.847576	no
P12268	117.071	114.487	105.632	109.792	104.73	93.4986	94.7297	91.9624	89.0937	84.9851	0.823381	0.000269993	no
P35908	82.7094	57.452	78.7511	74.4275	118.778	97.6029	138.554	126.297	72.2157	151.89	1.42328	0.0865472	no
Q9H2G2	100.433	97.9082	96.0743	96.329	96.7627	102.608	94.347	106.903	101.083	108.479	1.05315	0.105936	no
Q16543	63.7803	66.4191	74.2709	119.084	104.52	101.607	104.203	125.555	120.359	109.5	1.31104	0.0736297	no
P26368	96.0924	107.918	95.1783	102.018	102.424	102.508	99.3227	100.221	99.6078	95.6082	0.987368	0.640374	no
O75083	123.823	110.42	85.6207	85.9945	112.698	99.9053	126.976	86.8585	80.1474	96.2211	0.945141	0.621885	no
O75821	81.7448	91.4435	118.973	117.282	78.8359	82.487	73.8701	118.039	140.927	88.3559	1.03154	0.844914	no
Q9BXP5	89.9434	102.809	113.597	112.542	89.8436	88.9938	90.2325	110.244	111.044	87.5387	0.959347	0.593815	no
P33240	105.376	106.25	98.3642	97.2772	96.9724	100.005	102.48	97.8086	97.8555	100.409	0.988734	0.629608	no
P00505	95.2484	90.8179	90.2004	103.44	93.9322	102.708	101.906	106.532	110.768	102.758	1.10775	0.00933829	no
P01116	99.5888	104.164	95.5766	94.5276	103.367	101.607	104.107	103.098	90.7538	105.721	1.01621	0.639884	no
P42566	74.1491	99.3679	102.446	102.587	96.8675	98.8042	97.696	103.376	106.894	113.994	1.09539	0.186055	no
P54819	100.915	99.1594	96.8708	95.6654	98.6497	95.5007	97.1219	107.46	104.773	104.699	1.03724	0.204979	no
P05198	107.908	106.458	102.446	107.612	97.7062	96.0012	98.0788	100.964	94.8119	90.7052	0.920385	0.0126179	no
P37802	95.369	97.2826	110.212	103.914	94.1418	95.7009	95.4952	102.17	105.142	100	0.995187	0.89598	no
Q96G03	93.681	93.6332	103.74	105.431	87.0131	96.0012	83.056	108.759	125.063	100.818	1.06246	0.467555	no
Q6PJT7	105.255	102.705	95.2779	94.338	104.52	106.412	110.04	95.3031	88.2636	101.839	0.999524	0.99193	no
P78347	99.5888	102.6	105.831	104.104	99.1739	98.5039	95.4952	102.263	99.6078	93.9739	0.95804	0.0600767	no
Q9Y224	90.064	92.382	100.256	101.828	81.4568	99.7051	92.3376	116.925	119.253	101.533	1.13684	0.0845035	no
Q15365	64.2625	96.0314	98.4638	93.6743	100.746	96.3015	97.3133	94.5607	90.846	165.986	1.20263	0.29107	no
P38159	98.7448	95.7185	97.2691	97.1823	103.682	96.2014	96.6435	91.0344	93.1517	133.913	1.03725	0.673322	no
O43242	86.2058	89.1496	84.1273	93.1054	83.4487	101.107	100.854	116.368	131.15	108.989	1.28078	0.00990066	no
P51659	55.22	89.0454	78.8507	106.853	106.617	114.02	107.839	111.728	113.811	106.946	1.26973	0.0703233	no
O14818	66.6739	74.6563	91.8929	119.179	94.3515	88.3932	88.7015	118.688	151.533	93.9739	1.21161	0.251162	no
P39687	88.4966	100.932	113.198	110.551	86.4889	88.0929	89.3713	112.378	116.486	90.1945	0.993707	0.941426	no
P12277	97.6597	105.103	100.554	99.363	97.8111	98.9043	98.3658	105.975	98.5933	98.264	0.999223	0.970229	no
P27824	98.142	99.6808	102.546	100.69	91.6258	95.2004	93.8686	102.263	120.821	93.9739	1.02728	0.643628	no
P06132	100.312	105.833	98.5633	99.363	117.101	107.413	113.484	103.284	79.1329	78.3456	0.924186	0.370925	no
Q5JWF2	99.2271	102.705	97.8664	103.25	98.5449	97.5028	99.9925	104.768	101.821	94.791	0.994583	0.798474	no
Q9P0L0	117.071	108.648	98.5633	91.9677	109.657	96.5018	116.833	86.0234	79.594	102.758	0.915961	0.29838	no
P13804	82.4682	103.643	103.541	104.672	100.642	100.906	105.064	102.449	100.253	94.1782	1.01593	0.742287	no
Q06203	94.2838	105.937	101.451	100.406	103.262	97.0023	108.222	97.7158	98.2244	94.1782	0.980216	0.535075	no
Q15637	95.6101	93.0076	94.1827	94.812	92.6741	90.5955	91.6678	112.935	110.491	123.392	1.12502	0.139006	no
O60763	101.638	100.619	103.143	102.871	98.9642	98.0033	97.5047	101.799	101.36	95.3018	0.973844	0.111172	no
P30044	92.4753	102.392	123.652	119.653	86.2792	82.5871	75.8795	113.306	119.16	81.2057	0.900253	0.395541	no
P30566	109.475	105.624	104.636	103.914	97.182	96.4017	100.662	97.4375	93.244	94.791	0.926473	0.0147763	no
O43399	105.014	101.975	106.528	101.259	98.4401	98.4038	100.28	98.3654	97.7632	94.3825	0.953193	0.0268086	no
Q9ULV4	87.6526	88.6283	94.6805	94.5276	85.2309	83.7884	84.9697	130.845	124.049	120.736	1.20782	0.138707	no
Q9NYF8	90.7874	102.705	94.0832	95.855	101.061	101.107	99.8968	92.0552	91.3072	133.504	1.06889	0.447426	no
Q12931	110.319	110.942	98.4638	101.164	101.9	101.607	99.227	97.9942	91.2149	91.6245	0.921343	0.0381956	no
Q02818	97.4186	96.4484	102.147	99.7423	98.6497	97.0023	95.0168	100.314	103.574	110.624	1.02452	0.444027	no
Q15404	90.6668	96.4484	111.606	110.551	91.6258	90.2952	85.4481	110.429	114.088	96.0168	0.990776	0.901416	no
Q99623	107.667	101.975	92.988	94.1484	104.206	99.605	110.231	95.5815	96.1031	101.022	1.00311	0.938134	no
P63151	94.0427	103.434	94.0832	104.388	97.9159	99.7051	99.6098	105.604	106.248	94.076	1.02304	0.490796	no
Q13573	89.8228	104.269	95.1783	94.5276	104.94	107.213	111.571	101.057	90.5693	101.226	1.04685	0.350165	no
P46109	54.376	65.6892	69.7908	115.386	118.359	117.023	115.972	111.079	110.952	111.441	1.33727	0.0993426	no
O60841	99.7094	97.9082	93.9836	91.1144	95.0853	91.0961	93.1031	114.141	110.306	113.688	1.09321	0.158749	no
O75534	73.7874	95.9271	100.953	99.6475	93.9322	105.912	107.647	109.316	105.326	102.554	1.14326	0.0525589	no
Q04917	83.915	98.6381	101.451	101.07	94.2467	105.111	87.6489	106.16	110.952	108.376	1.08122	0.178477	no
Q12802	106.823	101.662	94.3818	95.6654	102.004	97.9032	101.523	91.8696	85.9579	127.375	1.00818	0.91726	no
P09382	99.4683	105.833	97.8664	101.449	97.9159	105.611	98.94	98.6438	94.3507	102.146	0.994347	0.818959	no
P61106	97.5392	102.496	93.2867	96.4238	99.2787	98.5039	98.6529	105.14	104.404	104.903	1.04617	0.0702344	no
Q15046	85.8441	89.3582	85.5211	91.4936	78.4166	108.014	102.863	118.595	126.816	107.355	1.30887	0.00166677	up
Q92615	102.362	103.33	103.541	103.061	98.3352	98.3037	95.1125	99.2934	100.807	97.549	0.961687	0.0202684	no
P14735	96.5746	93.2161	95.9748	96.4238	98.8594	100.906	103.15	104.212	111.69	98.0597	1.07685	0.0279939	no
Q96KR1	98.2626	99.4722	106.03	104.862	94.666	95.0002	95.4952	105.047	105.972	94.8932	0.986318	0.688906	no
P80303	101.638	103.017	103.442	100.596	99.2787	98.5039	101.332	102.913	94.9963	96.1189	0.972227	0.145608	no
P30086	93.3193	103.33	107.623	105.621	92.4645	101.507	82.9603	103.469	111.505	97.4468	0.989114	0.852467	no
Q69YQ0	83.7945	86.1258	85.322	106.284	106.722	107.213	108.987	106.81	102.836	102.963	1.12933	0.0818643	no
Q9P258	109.475	109.899	98.6629	101.354	101.166	99.8052	101.332	98.7366	92.8751	90.3988	0.928136	0.0448741	no
Q8NBS9	111.163	107.292	105.134	103.724	106.198	92.6977	94.4427	98.551	90.1082	95.4039	0.883211	0.000177816	no
P22314	77.7661	77.1587	74.4701	109.508	110.496	116.022	111.666	104.304	105.695	108.376	1.2151	0.0776436	no
P29692	123.943	114.8	114.393	96.2342	90.9968	170.38	67.8418	60.7824	56.6289	118.285	0.877028	0.586751	no
Q86V48	80.7803	101.558	102.546	98.1305	106.303	102.909	104.873	98.3654	98.0399	105.21	1.04104	0.434698	no
P63208	99.5888	96.5527	108.021	101.544	101.061	93.6988	96.6435	100.871	104.773	97.8554	0.974493	0.360775	no
Q6P2Q9	91.0285	106.875	103.342	109.982	99.4884	95.4006	97.5047	102.17	101.268	92.1353	0.956458	0.281068	no
P62136	115.142	110.733	104.836	99.8371	105.988	97.9032	99.1313	91.4984	89.3703	91.6245	0.87511	0.00399215	no
P55145	90.5463	98.5338	108.121	105.241	91.521	98.5039	87.2662	106.532	114.272	97.4468	1.02036	0.736488	no
P46060	73.7874	70.5898	77.8551	74.5223	66.3606	122.729	121.618	131.03	130.597	121.042	1.72677	1.21518e-07	up
Q70UQ0	90.4257	94.7801	94.0832	95.9498	87.4324	90.095	89.8497	121.658	119.806	112.564	1.15411	0.112572	no
P00390	94.0427	89.9838	89.1052	102.587	108.399	102.708	107.36	101.149	99.7923	104.801	1.06547	0.172287	no
P12004	95.6101	99.5765	100.853	105.241	90.4726	97.5028	93.9642	107.274	109.2	98.979	1.03084	0.454082	no
O76021	95.8512	94.5716	129.825	94.9069	80.1988	106.012	83.056	96.3239	100.161	120.123	1.02084	0.845242	no
O75947	98.986	103.539	104.139	102.207	94.666	90.2952	100.567	101.613	113.627	89.6838	0.984607	0.755715	no
Q8N766	101.638	97.4911	102.048	102.587	97.182	97.9032	95.878	103.098	106.894	95.8125	0.997284	0.916359	no
P20618	101.88	103.539	97.3686	99.363	102.319	95.0002	102.193	94.9319	105.787	99.2854	0.985587	0.562308	no
Q99798	61.3689	61.5185	59.5362	62.8604	59.9656	160.169	116.259	124.256	132.441	150.971	2.24111	0.000733568	up
Q9Y263	88.6172	97.4911	100.853	109.413	82.9245	103.009	102.576	118.039	115.748	75.9963	1.07525	0.440649	no
Q9Y262	81.7448	86.5429	95.2779	103.63	84.6018	94.3995	82.0034	125.834	129.767	109.602	1.19878	0.125296	no
Q9UKM9	112.49	108.231	102.546	98.889	105.779	98.2036	105.447	93.8183	85.5889	94.4846	0.90455	0.0379322	no
Q9UNN5	88.4966	89.4624	98.862	96.4238	89.0049	103.009	101.236	109.687	115.01	105.516	1.15621	0.00240771	no
Q8TAT6	94.6456	97.3868	97.8664	98.889	93.1983	98.3037	100.758	104.397	97.7632	117.161	1.07551	0.111595	no
P25787	87.5321	96.4484	102.645	102.492	98.8594	88.7936	94.7297	103.562	128.107	93.0546	1.04154	0.614076	no
Q13185	92.4753	94.4673	110.112	106.379	92.0451	96.4017	91.0937	105.882	113.534	95.3018	1.01359	0.815038	no
Q13740	95.6101	99.785	100.953	103.535	98.4401	101.707	96.8348	101.706	103.943	97.4468	1.00665	0.73573	no
Q9UJU6	88.376	84.8746	92.5898	90.3559	80.9326	111.217	111.284	114.141	114.641	107.355	1.27797	2.75191e-05	no
Q8TD16	104.532	101.453	102.446	98.3201	102.424	102.408	101.332	97.5303	92.5984	100	0.969939	0.17686	no
Q9Y618	104.653	103.851	101.749	96.7083	100.432	100.406	102.863	98.4582	94.5352	99.2854	0.976654	0.261155	no
O60884	105.979	105.311	81.937	88.1752	118.568	122.129	128.411	81.1979	71.2011	103.984	1.01391	0.91781	no
Q9UJS0	102.965	106.145	102.745	95.4757	101.69	101.807	99.4184	100.5	96.3798	95.5061	0.969728	0.189306	no
P36873	116.589	110.108	104.338	100.69	103.472	92.7979	104.203	90.756	91.5838	91.1138	0.87903	0.00960292	no
P15927	102	97.9082	104.636	92.821	99.9078	101.307	109.848	98.551	99.7	94.791	1.01392	0.676898	no
O95373	99.7094	103.956	100.554	95.7602	93.408	95.801	99.5141	103.469	108.831	99.1833	1.02718	0.382729	no
Q15942	108.752	101.87	103.541	99.0786	102.109	100.206	101.332	96.7879	94.3507	95.8125	0.947875	0.0328691	no
Q14677	91.9931	92.0691	87.9105	86.0893	93.1983	91.2963	100.662	117.76	120.636	115.527	1.20968	0.0264929	no
P11047	97.298	95.51	96.373	96.329	105.254	106.612	105.734	99.2006	96.2876	102.861	1.04061	0.171902	no
Q9UHD1	108.39	109.273	100.256	103.63	95.7144	101.307	100.854	100.407	90.846	92.646	0.939675	0.103504	no
Q5T8P6	89.9434	93.6332	94.0832	106.095	102.738	103.309	103.054	102.263	102.098	101.533	1.05296	0.165592	no
O75312	102.724	99.6808	99.2602	97.0875	98.3352	101.807	108.891	99.015	94.9963	100.409	1.01616	0.540653	no
O00425	92.5959	93.5289	86.4171	85.8049	92.0451	87.3922	89.1799	122.678	123.864	124.107	1.21499	0.0880353	no
Q96I15	95.4895	100.723	103.641	108.749	94.4563	93.2984	91.5721	105.604	110.583	94.5867	0.985259	0.756676	no
Q9NZI8	101.156	99.5765	99.4594	97.4668	103.472	98.5039	99.7054	95.4887	92.1372	116.242	1.00189	0.966704	no
Q9H307	104.653	101.662	104.238	101.259	97.9159	98.1034	99.6098	99.2006	97.0254	98.6726	0.966421	0.0447999	no
P35658	98.7448	100.411	99.4594	101.828	103.577	101.607	96.6435	98.9222	99.7923	100.409	0.986814	0.300123	no
Q9BZK7	89.5817	93.0076	105.035	103.345	90.8919	95.2004	89.0842	102.727	112.981	116.548	1.07197	0.295659	no
Q8N1G4	109.596	104.269	98.3642	99.0786	103.577	99.605	104.394	95.3959	90.5693	99.4897	0.95061	0.138132	no
O95071	102.362	100.619	98.5633	103.44	103.367	102.208	96.0694	98.8294	99.4234	97.1404	0.97112	0.0704568	no
Q13616	104.532	106.562	95.6761	100.785	101.795	96.3015	102.193	100.964	96.0109	97.6511	0.968136	0.189815	no
P62333	92.2342	97.3868	97.5677	104.198	86.384	89.6946	94.4427	112.192	125.248	96.8339	1.08506	0.306422	no
O00461	83.4328	80.7039	91.6938	81.2539	80.1988	113.119	107.169	121.008	124.049	111.645	1.38273	5.90304e-05	up
Q15061	105.014	106.458	97.4682	99.5526	99.9078	89.6946	99.4184	99.6646	104.865	100.103	0.971172	0.362795	no
P07741	98.3831	97.2826	95.5766	94.338	100.013	97.8031	100.662	96.1383	94.3507	128.193	1.06498	0.374482	no
Q99598	70.532	72.1539	66.1071	65.6099	73.3845	115.221	140.372	130.102	129.398	127.069	1.84642	2.83516e-05	up
Q06124	103.809	104.269	100.057	99.9319	108.924	101.407	96.8348	95.6743	100.069	91.931	0.939895	0.0296947	no
P08133	114.177	112.297	98.0655	104.388	98.8594	101.907	102.098	98.3654	89.3703	85.0872	0.903447	0.0665235	no
Q9H4A4	70.8937	78.7228	70.8859	91.6832	86.4889	96.2014	97.409	139.753	130.781	127.784	1.48474	0.00918768	up
Q5M775	84.6384	93.8417	103.541	109.887	88.7952	98.2036	84.2999	102.356	111.782	120.021	1.0748	0.377281	no
Q92499	99.4683	111.15	99.9571	101.639	108.399	102.508	105.638	93.9111	90.846	89.3773	0.92637	0.0956363	no
Q01469	85.4824	97.6997	122.358	113.774	83.6583	69.0728	86.8834	122.029	123.68	89.173	0.975874	0.858373	no
P36578	108.149	107.397	107.125	102.776	103.682	96.1013	96.8348	96.4167	91.8605	93.5653	0.897283	7.40585e-05	no
P46108	98.3831	97.3868	102.347	102.397	97.0772	99.0044	97.7917	106.346	102.559	96.8339	1.00994	0.654326	no
Q13838	95.7307	99.4722	102.048	103.914	96.8675	100.206	90.9023	102.077	109.845	98.4683	1.00696	0.845862	no
Q9Y281	74.0285	100.723	102.247	100.69	109.553	103.209	103.916	100.871	98.2244	103.984	1.04713	0.496267	no
O43660	103.085	99.3679	102.546	101.828	95.1902	102.108	92.7203	100.871	108.001	95.3018	0.993993	0.849644	no
P40939	70.8937	73.9264	64.8129	88.0804	83.1342	96.9022	99.6098	141.145	127.922	144.434	1.60173	0.00738462	up
Q15233	121.412	106.25	88.1096	87.8908	116.681	103.709	126.402	83.9818	76.366	97.9575	0.938644	0.583122	no
Q9Y678	100.312	101.245	101.65	106.379	96.4482	96.702	95.4952	101.985	103.666	96.7318	0.977364	0.34396	no
P38117	108.27	99.6808	105.035	98.5097	100.956	98.2036	99.8011	97.0663	95.4575	100.307	0.957819	0.0778356	no
P16949	103.568	103.122	96.6717	93.0106	102.948	100.706	103.15	101.521	93.0595	105.312	1.00887	0.773671	no
O75152	100.433	97.9082	98.2646	99.2682	101.375	99.5049	101.523	97.7158	94.6274	111.747	1.01583	0.623186	no
Q14258	87.0498	83.3106	92.1916	90.5455	85.755	114.321	108.7	115.347	113.534	105.006	1.26901	1.845e-05	no
O15347	105.979	100.411	94.1827	95.0017	110.601	109.015	98.8443	94.3751	89.7393	106.64	0.985062	0.76141	no
P49915	109.596	105.311	97.2691	98.3201	100.746	101.707	105.351	97.2519	92.7828	95.4039	0.963333	0.277344	no
P78417	77.4044	78.0972	79.7467	91.6832	83.3438	105.111	102.002	106.439	109.384	162.922	1.42796	0.0360806	up
Q10567	103.206	101.87	101.052	103.345	96.553	101.107	97.0262	98.9222	99.1467	99.5919	0.979778	0.193864	no
P63010	93.681	98.9509	92.6893	101.07	93.408	90.7957	94.8254	100.685	95.9186	139.429	1.08723	0.405192	no
Q9BTC0	105.014	100.098	102.048	100.501	102.529	100.306	100.949	97.2519	95.0886	99.1833	0.965874	0.0368363	no
Q03154	100.915	102.809	99.6585	101.828	100.956	102.408	95.3039	98.087	102.006	97.8554	0.979243	0.204117	no
Q96B97	99.9505	99.785	101.351	98.889	102.843	102.909	100.758	97.4375	96.5642	101.533	0.992805	0.622917	no
Q13442	91.8725	95.3015	109.316	104.578	90.8919	93.6988	87.5532	106.439	107.816	111.236	1.03005	0.626461	no
O00116	99.83	101.662	100.057	104.862	97.182	98.1034	97.3133	102.913	104.496	93.9739	0.98651	0.573095	no
Q14697	103.085	100.828	88.8065	92.1573	95.0853	105.812	110.614	101.799	105.603	97.1404	1.08543	0.0469991	no
O15144	84.6384	92.6948	112.103	112.542	76.3199	89.2942	70.6167	112.563	146.829	95.4039	1.07612	0.638776	no
Q13177	107.787	104.894	99.1607	95.1913	103.996	100.706	105.255	99.8502	90.4771	96.5275	0.964359	0.304923	no
Q13423	103.929	107.501	97.0699	105.715	103.158	95.2004	102.289	98.4582	96.5642	92.4417	0.937338	0.0279497	no
P78344	94.8867	99.1594	104.437	103.724	88.2711	99.4048	86.3093	103.284	118.884	100.103	1.03569	0.580134	no
O60216	113.454	109.482	97.5677	98.5097	104.94	105.311	106.499	92.9832	85.7734	91.2159	0.919515	0.140107	no
P25786	105.617	101.036	96.4726	96.5187	98.4401	91.5966	100.567	90.4776	103.205	119.408	1.01439	0.804538	no
P28070	106.943	103.434	101.052	100.88	97.8111	93.0982	99.7054	97.7158	110.491	90.3988	0.963318	0.364462	no
Q99714	96.9363	89.4624	102.147	89.2181	94.8757	106.713	96.8348	95.5815	106.341	122.983	1.11809	0.0886938	no
P61201	97.4186	95.8228	102.446	107.706	92.6741	90.8958	91.7635	106.903	116.67	96.0168	1.01246	0.833	no
O60885	90.4257	88.524	116.185	83.5294	78.1021	109.115	73.2959	104.119	103.758	153.831	1.19124	0.273709	no
Q9NTJ3	79.0923	77.7844	76.8595	74.2378	78.2069	70.9748	73.2959	153.951	148.213	159.041	1.56785	0.0940849	no
Q8IUD2	103.326	103.851	99.4594	99.1734	103.682	102.308	104.681	95.4887	94.9041	95.8125	0.968011	0.202965	no
Q9NTZ6	83.915	95.51	105.134	113.395	96.7627	95.9011	91.0937	108.109	112.151	94.1782	1.01358	0.840449	no
P15924	105.376	105.103	99.9571	96.9927	104.94	98.5039	104.107	96.9735	93.1517	98.3661	0.958494	0.120476	no
Q8IY81	104.894	100.932	105.433	97.2772	98.8594	102.508	100.471	95.3959	90.2004	107.661	0.978008	0.535827	no
Q8WVM8	60.0427	61.9355	75.5652	70.9194	55.248	126.533	110.327	143.187	157.805	122.881	2.04112	0.000443022	up
P68400	83.5533	98.0125	91.3951	93.0106	98.6497	103.109	108.413	102.82	104.588	114.709	1.14855	0.00478495	no
Q9NZT2	108.511	105.728	103.043	97.846	100.013	97.703	104.681	93.4472	92.045	101.226	0.949453	0.126316	no
Q9HAV7	104.773	106.667	112.203	111.12	97.182	90.996	91.9548	99.6646	99.7923	87.2323	0.882874	0.00939677	no
P23921	101.156	104.686	98.7624	99.7423	93.3032	99.1045	94.7297	103.748	106.894	98.5704	1.01084	0.711998	no
Q01780	104.894	107.501	105.931	96.5187	90.2629	108.314	93.9642	96.5095	94.3507	104.903	0.986013	0.757297	no
P61981	89.22	90.9222	90.5986	91.4936	88.6904	110.617	109.178	109.687	109.569	107.355	1.21174	6.28651e-09	no
O15027	71.4966	78.9313	82.4348	82.1072	85.755	112.018	109.657	124.442	123.311	122.166	1.47631	1.56063e-05	up
P04040	100.915	98.0125	95.1783	96.329	97.6014	102.008	97.2176	98.8294	111.321	103.678	1.05126	0.11428	no
Q9NVJ2	96.6952	104.477	102.048	103.724	99.3836	97.5028	101.523	104.583	98.7777	91.4202	0.975271	0.373315	no
Q9BWU0	98.6243	98.5338	97.6673	97.6564	98.5449	98.8042	96.2607	106.16	101.821	106.742	1.03821	0.139327	no
P15170	91.5108	91.6521	80.6427	81.8228	82.1906	117.624	125.062	112.563	106.156	108.172	1.33135	0.000225976	up
Q96IR7	102.121	102.079	101.251	97.2772	101.271	99.605	108.413	100.871	92.1372	97.1404	0.988428	0.694962	no
P07686	80.4186	96.3442	90.2999	95.9498	96.2385	101.007	99.6098	112.192	114.457	109.602	1.16901	0.00682747	no
P08397	101.759	101.662	103.541	101.923	98.5449	97.1024	100.949	100.129	98.3166	97.549	0.973624	0.0413151	no
P10768	105.858	110.525	102.446	106.095	98.8594	93.7989	109.37	101.613	87.4335	86.6194	0.914185	0.111543	no
P09661	87.0498	112.089	100.455	105.052	101.271	105.211	108.317	97.2519	88.817	94.3825	0.976406	0.671459	no
P30041	89.7023	96.0314	100.754	104.104	90.0533	89.0939	87.8403	117.203	119.714	101.839	1.07292	0.378597	no
Q9UQ80	80.9008	87.0643	98.1651	100.501	78.6263	84.4891	78.0803	129.081	134.194	121.757	1.22986	0.162432	no
Q9H501	89.8228	90.1923	93.0876	93.8639	86.384	108.815	105.064	110.244	112.612	106.844	1.19902	1.09585e-05	no
P14314	103.326	103.226	97.966	97.846	103.577	102.308	102.002	97.5303	96.1031	98.979	0.982174	0.349193	no
P16615	110.199	106.145	94.3818	96.7083	97.4966	104.21	104.394	98.1798	98.2244	93.4631	0.987207	0.736035	no
Q9UKY7	108.631	102.809	100.355	94.9069	101.166	99.605	105.829	99.7574	93.1517	97.4468	0.976219	0.445926	no
P62873	97.7803	96.8655	96.2735	101.259	102.948	102.909	97.6003	101.149	96.2876	108.274	1.02241	0.404351	no
Q96TA1	103.568	109.795	105.732	109.034	102.214	92.1972	98.7486	97.623	94.074	89.4795	0.890223	0.000934607	no
Q13464	104.653	101.87	104.238	102.018	99.2787	98.8042	98.4615	100.964	95.9186	96.2211	0.957644	0.0118151	no
Q9Y295	107.305	103.747	95.2779	100.122	100.432	103.309	103.246	94.7463	94.8119	100.409	0.979558	0.476834	no
Q9NX63	109.355	110.733	104.039	102.681	98.2304	96.0012	100.567	99.015	92.6906	90.1945	0.9113	0.0146995	no
Q15276	100.794	99.4722	102.645	99.9319	100.327	99.2046	98.0788	100.685	99.1467	101.226	0.990402	0.256333	no
Q9NQ48	89.4611	88.524	93.7845	91.3988	87.1179	103.109	98.1745	102.449	105.972	139.122	1.21884	0.0563097	no
P53618	88.7377	94.5716	99.6585	110.74	79.3601	93.4986	73.1046	107.367	153.378	93.2589	1.10049	0.538912	no
P46379	106.22	105.728	100.355	100.975	102.529	97.3026	102.098	98.3654	93.5207	95.9146	0.944541	0.0157314	no
Q68CZ2	102.724	102.705	111.207	105.052	90.7871	101.107	91.3807	103.005	101.36	91.8288	0.953573	0.288656	no
Q9NQR4	96.4541	110.837	94.9792	101.828	98.7546	111.618	102.959	101.149	89.4626	93.7696	0.992253	0.874409	no
P52888	78.0072	108.752	99.3598	100.69	107.666	103.709	107.839	99.015	92.045	101.635	1.01975	0.761403	no
P24539	81.7448	100.098	103.243	103.914	96.553	88.6935	104.298	107.46	112.428	97.549	1.05123	0.415006	no
P33991	102.965	101.87	96.7713	94.812	105.569	103.209	102.767	100.964	95.0886	98.6726	0.997438	0.920629	no
O95433	88.6172	94.0503	104.636	109.318	91.7306	96.2014	87.3619	109.78	117.685	97.0382	1.04037	0.572806	no
Q96AC1	103.326	101.349	102.745	102.397	97.0772	96.9022	96.3564	99.479	103.389	98.4683	0.975736	0.181312	no
O14776	94.525	99.1594	103.243	101.164	94.4563	94.1993	89.8497	99.8502	99.6078	125.026	1.03245	0.638389	no
O75330	95.9718	95.8228	104.636	104.293	94.4563	94.9001	90.1368	101.799	105.234	112.871	1.01971	0.68232	no
P16403	30.383	34.2001	423.026	39.6314	27.3619	126.433	22.0079	75.5372	53.7698	163.535	0.795675	0.793844	no
Q8N163	104.05	107.188	104.836	106.664	98.4401	94.8	96.9305	100.221	98.0399	90.9095	0.922722	0.00671408	no
P52594	106.341	104.164	104.537	101.923	101.795	98.4038	98.7486	96.4167	93.244	97.8554	0.934283	0.000927701	no
P16401	88.7377	86.2301	134.205	102.018	75.9005	98.8042	75.5924	105.511	101.268	130.542	1.05056	0.722239	no
Q9GZR7	101.036	108.022	101.351	103.535	107.246	98.5039	102.863	96.3239	92.8751	90.8074	0.923605	0.0171298	no
P13645	45.6951	73.7179	96.5721	83.9087	112.173	94.0992	129.751	135.67	98.0399	119.204	1.39968	0.0485623	up
Q01433	89.3406	84.9789	85.2224	98.2253	97.9159	107.113	108.222	108.852	111.598	105.721	1.18834	0.00282103	no
Q96Q89	101.88	98.5338	102.645	101.828	98.6497	100.206	98.0788	96.7879	105.049	97.6511	0.988553	0.526705	no
O14745	103.929	103.434	103.143	100.501	101.271	94.3995	104.394	98.9222	99.7923	91.931	0.955417	0.104045	no
Q7Z5L9	107.426	103.017	99.1607	101.07	105.045	99.8052	97.696	95.4887	94.5352	100.613	0.946522	0.0192904	no
P13929	103.206	97.1783	103.74	101.639	108.399	96.2014	97.8874	99.2934	97.8555	96.9361	0.949454	0.0428497	no
P43034	92.1136	92.4862	89.7026	91.3988	97.3917	99.9053	102.385	99.3862	97.4865	139.02	1.16215	0.129689	no
P42285	85.4824	84.9789	98.1651	91.4936	84.6018	104.811	110.04	116.183	115.656	103.576	1.23732	0.000466531	no
Q9C0J8	102.241	101.036	107.225	96.8979	102.738	91.1962	96.9305	104.49	102.559	96.1189	0.963061	0.234422	no
P34896	63.1774	99.1594	98.6629	101.544	105.15	107.914	102.098	100.036	109.2	107.559	1.12639	0.201238	no
P50552	70.7732	70.4856	70.3881	113.395	107.351	109.716	109.753	113.399	116.394	110.624	1.29485	0.059363	no
Q5T1M5	88.0143	98.1167	93.7845	94.1484	93.8273	99.2046	95.7823	97.9942	93.6129	146.681	1.13974	0.265164	no
P46087	97.0569	104.06	102.347	102.492	103.262	99.7051	100.088	100.5	97.0254	94.6889	0.966202	0.0722791	no
P30040	98.142	100.202	107.822	109.223	95.8192	93.6988	94.9211	103.376	104.865	91.7267	0.95575	0.265077	no
Q9Y2Z0	90.7874	97.074	118.973	113.3	75.2715	86.8916	72.8175	114.883	130.044	95.1996	1.00894	0.946775	no
Q8IWJ2	93.681	101.558	108.021	99.5526	97.182	101.807	98.4615	96.9735	104.404	98.5704	1.00044	0.987622	no
O00629	111.043	103.747	105.931	98.889	99.4884	89.5945	107.073	103.191	86.7879	98.264	0.934141	0.174265	no
P47985	91.9931	98.3253	101.052	104.388	92.5693	92.2973	89.5627	107.181	120.636	99.5919	1.04288	0.520538	no
Q9UHB9	99.7094	101.141	101.749	102.681	97.8111	99.8052	96.8348	101.985	104.496	94.5867	0.989298	0.603666	no
Q01581	86.5675	93.7374	94.8796	100.122	81.4568	99.5049	101.715	117.853	120.359	98.4683	1.17764	0.0257438	no
Q9UBC2	104.412	103.434	105.333	99.363	101.585	98.1034	103.342	96.6023	93.1517	97.6511	0.950835	0.03689	no
Q15257	93.0782	97.3868	97.3686	101.923	91.9403	105.411	89.2756	106.624	111.413	104.291	1.07332	0.140954	no
Q9H0B6	96.6952	93.1118	85.322	103.63	110.182	104.41	103.724	101.428	97.3943	105.006	1.04709	0.354543	no
Q16204	101.036	103.226	103.342	100.501	100.117	96.2014	99.9925	101.428	98.9622	96.8339	0.970871	0.0407865	no
Q9NZL9	63.5391	62.4569	58.242	113.585	117.52	112.819	119.226	113.863	117.039	112.564	1.38563	0.0734652	no
P08865	119.844	116.468	102.745	104.104	100.327	97.6029	101.715	93.6328	84.8511	85.2915	0.852077	0.0148931	no
Q9BZF9	91.9931	96.0314	93.2867	96.8031	96.553	97.6029	96.2607	105.604	107.54	117.876	1.10579	0.0599196	no
P32119	92.9576	100.515	106.229	107.991	86.9082	96.702	95.6866	110.986	107.171	92.5438	1.01716	0.759414	no
Q96E39	94.6456	100.202	122.955	111.783	84.0777	83.8885	86.5964	115.255	114.733	82.6357	0.940515	0.562471	no
P61604	106.823	102.496	94.0832	93.9587	101.69	99.4048	102.289	102.541	95.6419	104.393	1.01046	0.734223	no
O60566	99.2271	103.956	105.532	102.492	100.851	98.2036	97.3133	99.2934	99.7923	94.791	0.955738	0.013617	no
Q8IWZ8	93.1987	92.0691	88.0101	86.8478	87.3276	83.7884	87.3619	125.648	120.544	132.789	1.22947	0.1139	no
Q9H9B4	102	104.164	100.256	99.8371	105.464	99.5049	103.342	98.3654	91.1227	98.8769	0.95992	0.118247	no
Q9NRV9	97.9009	100.411	87.9105	94.9069	100.117	108.014	112.527	100.871	95.5497	102.963	1.08037	0.0733493	no
Q06323	44.0072	76.4289	84.3264	111.594	100.851	115.522	97.5047	118.874	122.573	115.527	1.36623	0.0560667	no
P51858	103.568	108.752	104.139	101.354	94.5612	104.11	103.82	98.3654	96.7487	86.6194	0.955676	0.284699	no
O75874	68.0001	73.6136	77.1582	81.5384	64.9977	93.1983	90.3282	109.037	112.612	225.129	1.72541	0.102531	no
O95292	101.397	102.496	101.948	102.207	96.9724	98.8042	92.3376	100.314	105.234	99.694	0.982896	0.482228	no
P62979	104.773	121.16	98.6629	108.465	116.367	96.5018	102.002	90.756	80.6085	85.9044	0.82954	0.00946987	no
Q9P2N5	93.5604	100.098	103.243	108.939	90.9968	94.6999	94.1556	107.645	110.399	94.2803	1.00874	0.862624	no
Q96DE0	85.603	83.1021	85.4215	104.957	105.883	108.314	100.662	104.861	107.171	111.441	1.14513	0.0547906	no
O00159	97.5392	95.6143	94.3818	96.1394	94.8757	102.008	103.629	104.397	108.093	103.065	1.0891	0.000331589	no
Q96I24	115.383	98.1167	93.9836	92.0625	115.948	114.02	116.833	87.2297	82.3609	90.8074	0.952973	0.600394	no
Q3KQU3	94.0427	97.6997	110.212	106.189	94.3515	96.1013	91.8591	103.655	107.171	97.7533	0.988148	0.787083	no
O94979	100.071	103.747	105.931	105.526	93.3032	96.9022	96.7392	102.913	101.452	93.9739	0.967364	0.283684	no
P55036	90.064	90.2966	108.519	107.991	91.6258	89.6946	89.3713	105.789	126.078	96.6297	1.03903	0.651821	no
O00232	88.1349	94.4673	103.442	108.465	81.1423	87.292	92.3376	114.048	119.991	106.027	1.0926	0.302278	no
Q6XZF7	82.9505	89.4624	101.55	101.923	88.9001	102.208	100.088	111.635	115.287	101.124	1.14105	0.0283049	no
Q8WXX5	100.553	101.87	100.156	99.5526	102.738	99.605	103.342	100.314	94.6274	99.1833	0.984551	0.348069	no
P61160	28.0922	37.4324	38.7284	128.565	115.214	120.227	113.676	130.009	148.028	119.204	1.81347	0.0562473	no
P16152	87.6526	87.8984	83.9282	86.3738	88.4807	117.324	117.216	113.399	103.758	111.134	1.29585	0.000227152	no
Q6NYC8	105.497	104.894	100.455	100.311	102.214	103.009	98.5572	99.015	93.3362	96.0168	0.954346	0.0468075	no
O95336	107.546	104.581	101.849	102.397	102.424	98.7041	110.04	97.3447	87.3413	91.2159	0.934171	0.154665	no
P60953	69.3264	70.1727	75.9634	110.646	108.504	110.016	102.959	112.099	122.02	110.521	1.28302	0.0555171	no
Q08945	81.8654	81.0167	78.1537	108.749	106.408	101.807	100.184	113.863	110.583	112.973	1.18242	0.0674365	no
P28074	104.773	101.453	96.8708	100.216	98.2304	97.3026	102.672	98.1798	110.03	91.5224	0.996336	0.917085	no
Q9Y6G9	86.5675	86.2301	91.5942	92.5366	89.1098	107.714	106.308	109.594	116.855	109.806	1.2337	2.76674e-05	no
Q9Y277	107.064	99.9936	97.966	91.9677	101.585	105.812	103.246	101.799	89.7393	104.597	1.01327	0.737085	no
Q96C19	84.1562	95.7185	107.922	107.422	96.4482	100.206	90.8066	107.088	112.704	94.1782	1.02708	0.667049	no
P49023	105.979	105.103	102.446	99.8371	102.633	101.707	97.1219	92.9832	95.1808	100.613	0.944977	0.023256	no
P36957	83.915	81.9551	86.4171	81.6332	83.0293	84.5892	79.994	134.278	146.368	130.951	1.38189	0.0807966	no
P08243	94.1633	98.1167	93.3863	98.889	88.2711	101.507	100.28	110.244	113.627	99.3876	1.11044	0.0198957	no
P55884	107.667	110.003	99.9571	102.492	103.577	96.9022	98.5572	94.7463	99.7	89.8881	0.916168	0.00804548	no
Q9Y2W2	64.0214	64.5422	67.4014	103.156	98.9642	93.6988	95.0168	135.113	137.422	129.521	1.48403	0.0193576	up
Q9UPT8	71.376	74.135	82.4348	80.9695	72.9652	114.821	108.987	129.267	141.203	113.279	1.59096	0.000818175	up
Q12792	47.3831	50.0489	45.0006	89.4078	77.2634	129.236	127.646	143.279	145.723	127.273	2.17777	0.000458748	up
O75223	70.532	82.685	113.796	113.206	75.9005	78.4828	75.9752	134.464	144.247	99.0812	1.16691	0.397667	no
Q09028	85.1207	91.3393	117.579	119.274	80.0939	86.5913	76.932	115.069	136.315	84.5765	1.01232	0.932612	no
Q6PIU2	91.8725	89.0454	98.862	100.596	92.779	91.5966	87.0748	101.613	116.117	129.214	1.11088	0.257013	no
P54578	112.128	111.88	98.2646	97.5616	108.085	98.8042	104.203	94.5607	78.6717	102.248	0.906364	0.118612	no
Q99733	107.185	102.913	95.477	96.4238	101.9	101.407	103.342	97.7158	94.5352	102.656	0.991581	0.764512	no
P82094	91.3902	92.382	95.1783	95.7602	88.3759	107.914	100.088	108.295	110.86	107.661	1.1549	0.00030621	no
P26641	68.8441	108.961	104.736	106	99.8029	102.808	104.298	102.913	102.744	94.2803	1.03829	0.644717	no
P51572	80.6597	89.671	119.172	101.639	92.4645	102.108	92.9117	105.047	103.297	109.909	1.06134	0.43872	no
Q8WXI9	95.8512	96.3442	112.8	111.215	101.271	95.9011	87.5532	101.057	103.113	94.791	0.932237	0.162167	no
Q96QK1	98.3831	100.306	93.4858	101.259	93.3032	100.706	97.0262	105.511	108.185	101.737	1.0543	0.0738804	no
O43809	93.0782	108.022	94.2823	91.6832	103.996	107.613	119.321	101.706	80.9775	101.022	1.03987	0.597537	no
P53041	90.7874	101.975	104.537	104.483	98.5449	94.9001	100.662	103.748	104.496	94.6889	0.996339	0.91487	no
Q04323	102.482	103.017	104.537	102.113	100.013	96.9022	102.002	101.521	94.443	94.8932	0.956262	0.0474642	no
P55060	89.4611	92.2777	97.3686	99.363	97.3917	97.9032	95.2082	107.274	116.117	105.006	1.09592	0.0698787	no
Q12959	101.638	101.766	100.754	102.397	100.851	100.806	99.9925	101.149	97.7632	94.5867	0.974166	0.0977744	no
P08240	108.511	103.434	95.1783	95.7602	107.77	99.0044	109.083	96.0455	93.6129	95.4039	0.965721	0.403303	no
P52788	107.546	107.084	85.0233	93.2951	116.472	107.814	126.019	86.1161	75.167	101.635	0.97513	0.815321	no
P15531	65.1065	78.9313	108.121	111.594	69.5056	106.512	67.9375	120.915	156.329	102.452	1.27902	0.20516	no
O75116	100.192	99.5765	102.745	101.733	98.1256	98.9043	96.2607	101.057	102.006	100.613	0.992971	0.601236	no
Q9NR12	104.05	104.79	102.844	101.639	102.948	97.8031	102.385	98.7366	92.3217	95.3018	0.942428	0.0214299	no
Q92888	96.8158	98.8466	101.65	100.311	96.4482	96.5018	94.4427	98.7366	98.5933	119.204	1.02714	0.588997	no
P54577	102.482	103.851	108.917	104.578	95.7144	96.5018	97.5047	101.149	99.6078	91.1138	0.942457	0.0640972	no
Q99666	113.936	102.809	99.758	93.7691	102.529	106.512	100.471	92.5192	90.846	102.452	0.960997	0.393233	no
O75367	96.4541	98.9509	97.4682	96.8979	95.1902	104.11	95.878	98.3654	102.19	115.629	1.06436	0.142085	no
P36551	92.9576	95.0929	94.0832	95.9498	100.117	105.611	107.743	103.655	101.36	103.065	1.09041	0.000802347	no
P10412	93.8016	95.0929	186.275	78.4096	60.385	107.013	62.8661	80.9195	81.3464	158.938	0.955482	0.872134	no
P27695	109.114	104.79	99.9571	103.345	98.6497	97.9032	100.28	94.0967	100.069	95.0975	0.944927	0.0387878	no
Q00059	106.22	109.378	97.0699	97.372	105.464	99.2046	111.762	98.6438	85.8656	92.8503	0.94728	0.310766	no
Q13151	98.7448	105.207	106.03	106	94.7708	97.1024	92.0505	103.098	105.695	91.3181	0.957927	0.278406	no
Q86VS8	69.8086	65.2721	66.4058	60.7745	67.3041	71.5755	64.3014	160.54	172.93	189.276	1.99846	0.0675891	no
P46777	98.8654	103.956	99.3598	93.3899	95.7144	99.9053	103.246	105.232	102.375	98.7747	1.03714	0.131954	no
P62805	90.3051	93.6332	94.8796	88.27	92.6741	103.509	113.676	101.428	100.807	120.225	1.17375	0.0118402	no
Q99614	84.8796	96.7612	104.139	106.948	91.6258	92.898	92.6246	107.181	105.695	114.709	1.05937	0.358457	no
O15355	99.4683	97.9082	105.433	101.164	93.9322	94.1993	94.6341	108.944	108.739	94.9953	1.00724	0.861613	no
Q15366	116.227	110.525	91.3951	93.4847	109.657	106.512	116.164	90.1064	76.0893	97.2425	0.932523	0.432689	no
P61289	76.3193	79.8697	86.9149	87.796	77.6827	79.4838	74.5399	134.092	156.975	136.977	1.4246	0.10429	no
P55327	95.4895	97.074	97.7669	99.6475	102.004	106.012	99.4184	101.521	98.7777	103.065	1.03417	0.0876881	no
Q08J23	111.163	103.747	92.6893	91.8729	101.585	113.62	110.135	91.5912	90.5693	97.9575	1.00562	0.927169	no
Q9UKK9	102.844	106.041	88.2092	90.2611	106.512	102.308	108.03	101.242	94.7197	103.065	1.03138	0.51585	no
Q14126	98.142	103.434	119.172	112.826	85.6502	87.1919	84.1085	109.78	111.136	87.1301	0.923196	0.367714	no
P53999	91.2697	89.5667	112.103	108.844	91.3113	91.6967	81.7164	110.522	125.524	93.6674	1.02034	0.833176	no
P35637	91.7519	91.1307	110.311	105.621	104.835	100.706	89.8497	103.562	109.2	91.8288	0.983117	0.757905	no
P40121	97.1775	96.657	101.251	104.767	95.3999	97.1024	97.2176	104.49	109.569	95.5061	1.01743	0.606967	no
Q8WXF1	85.7236	89.3582	87.114	89.1233	87.9566	108.615	108.222	115.347	109.292	115.731	1.26847	3.44917e-05	no
Q9BY77	24.7164	20.2281	22.9981	91.8729	93.1983	88.7936	98.94	88.5289	86.3268	378.041	2.92723	0.168767	no
Q7KZF4	103.206	100.723	104.736	103.819	98.5449	95.6008	95.878	99.943	104.68	94.076	0.959198	0.107397	no
Q96EP5	115.021	107.501	90.1008	82.4865	117.52	109.816	129.751	88.1577	67.9731	100	0.966971	0.793662	no
O43815	102.603	100.932	96.373	98.6045	104.52	103.609	99.9925	94.6535	96.7487	104.903	0.993786	0.803604	no
Q9Y5B9	60.0427	61.9355	65.908	91.4936	85.4405	114.12	107.552	127.782	143.325	129.725	1.70633	0.000446691	up
O14744	65.3476	97.1783	99.0611	107.327	90.2629	97.8031	99.6098	116.647	124.233	93.5653	1.15828	0.158224	no
P33316	90.6668	94.8844	118.575	116.145	80.5133	90.1951	78.2716	113.955	128.937	82.6357	0.986443	0.914545	no
P25789	91.2697	90.5051	86.5167	86.3738	88.7952	88.3932	90.7109	121.472	136.592	115.118	1.2454	0.077441	no
O60256	92.2342	29.7165	35.7416	29.771	34.9101	43.0454	28.5146	226.24	230.758	232.381	3.4219	0.0855672	no
Q9UBE0	109.596	110.837	102.546	106.095	102.004	100.005	93.6772	96.6023	91.0305	91.931	0.891105	0.00145006	no
Q9UNF1	105.014	103.017	105.035	103.535	97.6014	97.8031	102.863	100.964	93.8896	92.4417	0.948967	0.0660865	no
Q9NYL9	54.2554	59.1203	56.649	56.7924	61.014	58.1613	58.943	192.555	186.119	198.367	2.41164	0.0685184	no
Q52LJ0	98.5037	98.5338	98.2646	100.975	104.206	100.306	106.021	101.521	95.8264	96.9361	1.00025	0.990892	no
P06756	102	105.937	93.3863	98.6993	100.537	102.208	100.662	99.8502	103.02	95.4039	1.00117	0.963298	no
P55196	104.412	99.6808	97.2691	96.8031	102.948	99.2046	106.308	98.3654	96.1031	101.533	1.0008	0.973048	no
P23193	94.7661	100.723	107.026	105.431	94.8757	98.2036	93.9642	105.789	102.836	95.8125	0.987636	0.722399	no
Q15003	107.908	102.705	98.862	95.855	101.48	95.4006	98.3658	90.1064	83.3754	132.074	0.985227	0.870638	no
Q9BY89	90.7874	87.6899	89.7026	103.25	107.456	104.31	106.021	103.748	100.346	105.721	1.08616	0.107905	no
P12955	108.27	110.212	94.0832	90.7351	110.286	89.6946	108.7	95.7671	88.817	108.683	0.95731	0.493996	no
Q14847	77.7661	79.8697	92.092	113.964	89.0049	92.2973	90.8066	109.872	116.486	132.381	1.19692	0.116954	no
Q9NVX2	102.965	104.164	115.289	98.7942	80.3036	107.213	81.0466	95.2103	108.001	108.785	0.997487	0.975089	no
Q8NE71	88.4966	86.96	102.247	97.372	96.6579	103.109	86.8834	100.407	128.476	106.64	1.11401	0.197412	no
P08708	102.482	98.6381	99.3598	97.9408	112.278	99.5049	104.394	94.9319	92.9673	100.613	0.964191	0.308314	no
Q7L5N1	104.291	105.52	82.3352	89.3129	110.601	97.4027	115.111	86.8585	81.8998	132.687	1.04451	0.698804	no
P06396	108.149	105.728	99.6585	102.113	97.0772	97.9032	106.691	100.129	93.0595	92.4417	0.956113	0.209793	no
P55809	57.7519	66.9404	57.0473	107.991	109.762	122.029	114.345	122.214	120.636	110.521	1.47624	0.032071	up
Q00688	101.759	103.017	105.532	100.785	95.7144	97.9032	99.8011	102.449	98.9622	95.4039	0.975751	0.255272	no
P13674	87.1704	103.851	103.94	101.639	104.101	101.007	100.184	97.9014	100.346	99.3876	0.996253	0.915126	no
P62906	95.2484	96.657	88.4083	99.0786	102.529	101.507	109.944	105.975	94.5352	106.436	1.07569	0.0736983	no
Q5TFE4	94.2838	97.4911	100.554	101.449	89.1098	86.4912	94.347	120.637	109.569	103.576	1.06571	0.361508	no
O43818	106.22	99.3679	100.953	99.2682	101.69	101.107	102.193	99.2934	93.7051	99.1833	0.976321	0.250063	no
Q99996	101.397	99.6808	100.455	99.4578	98.2304	101.907	98.5572	104.212	97.8555	99.7962	1.00622	0.644911	no
P18621	103.568	103.643	102.844	100.69	104.625	100.005	102.672	98.4582	91.3994	94.8932	0.945782	0.0446456	no
P62081	90.3051	103.747	109.415	108.275	88.5856	97.6029	75.6881	102.17	125.063	96.5275	0.993451	0.944468	no
Q9UL46	94.2838	99.8893	108.32	109.129	89.8436	90.8958	91.5721	109.316	111.598	93.1567	0.990173	0.872652	no
Q14839	37.7377	30.0293	32.1575	34.6064	38.5793	37.6397	32.8205	28.86	34.8627	708.277	4.86661	0.377379	no
P35659	88.0143	89.7752	84.7246	85.7101	87.2227	81.8863	87.1705	134.649	129.121	126.865	1.28533	0.0924755	no
Q96T88	104.653	101.766	105.931	101.07	103.053	99.9053	95.3995	97.4375	96.1953	97.6511	0.94214	0.00105175	no
O75717	102.362	105.728	96.1739	102.492	104.52	101.307	99.5141	98.087	94.8119	97.6511	0.961067	0.0833199	no
Q8NFC6	98.6243	96.9698	95.8752	93.5795	96.3434	95.801	94.6341	107.645	108.185	112.769	1.07819	0.106076	no
Q9UNY4	97.0569	101.558	101.65	108.465	95.7144	100.906	92.0505	101.057	103.297	98.6726	0.983228	0.582725	no
Q6UN15	71.8583	69.9642	67.9987	96.4238	103.682	101.507	105.351	121.936	121.651	132.381	1.42178	0.00711276	up
Q13492	95.4895	91.235	101.351	100.216	98.7546	99.0044	92.4333	99.015	102.559	120.736	1.05482	0.343724	no
Q15056	110.44	106.354	100.853	97.0875	106.198	93.6988	106.882	97.5303	89.647	95.8125	0.928279	0.0792808	no
P61964	89.0994	88.0027	87.9105	108.56	110.286	102.708	106.212	104.026	102.836	98.4683	1.06281	0.31131	no
Q9GZS3	56.3051	54.1154	44.5028	50.44	49.7966	150.459	100.662	146.899	172.654	158.326	2.85703	0.00121749	up
P24928	97.4186	94.2588	91.5942	91.304	93.5128	87.7926	101.811	88.7145	90.7538	166.701	1.1446	0.421216	no
Q9UJA5	104.291	99.785	94.4814	93.2951	97.8111	108.014	107.169	100.221	99.1467	97.8554	1.04645	0.154879	no
Q99848	104.894	99.6808	106.329	101.923	97.3917	98.5039	97.0262	99.7574	99.8845	96.6297	0.963905	0.0889163	no
Q15717	104.17	109.795	109.216	110.74	97.4966	89.4944	93.9642	100.964	95.8264	90.5009	0.885836	0.0057788	no
P54709	98.986	97.4911	90.6982	104.388	99.1739	98.1034	102.767	104.304	102.928	101.328	1.03809	0.17822	no
P60900	103.929	99.785	86.5167	85.9945	104.73	96.8021	104.011	87.6009	92.6906	143.208	1.09015	0.455559	no
Q9NS87	93.0782	92.1734	90.7977	91.2092	91.8355	88.193	89.9454	113.12	115.748	132.687	1.17556	0.127686	no
P35269	97.6597	98.4295	103.342	103.061	100.851	100.406	100.662	101.428	90.9382	104.597	0.989446	0.693841	no
Q9UHV9	7.83689	99.2637	102.645	101.733	112.698	108.715	118.651	113.955	108.739	109.296	1.31869	0.23622	no
Q96T23	108.873	104.269	103.342	101.639	102.109	94.6999	100.375	97.3447	94.9963	96.1189	0.929462	0.00243281	no
Q9NQG5	104.05	102.183	103.243	101.164	102.738	97.9032	99.4184	99.2006	96.2876	96.3232	0.952773	0.000550211	no
Q5JSH3	90.4257	94.0503	109.017	109.223	94.3515	95.0002	86.2136	107.274	113.627	98.4683	1.00707	0.913203	no
Q99829	106.943	111.984	106.628	111.499	95.924	90.1951	93.1031	102.356	100.253	83.0443	0.87987	0.0231281	no
P25398	111.887	106.98	104.537	100.88	105.464	97.3026	98.2701	92.7976	91.7683	95.1996	0.897293	0.00150676	no
P53814	107.185	102.183	101.052	97.0875	99.4884	99.605	100.471	99.479	94.8119	101.941	0.978919	0.333385	no
O75746	95.1278	100.098	105.234	98.5097	89.9484	93.5987	92.2419	111.357	117.961	93.8717	1.04114	0.524169	no
O75368	79.2129	87.5856	113.198	113.111	85.8599	90.095	76.2622	117.018	134.102	96.2211	1.07251	0.595829	no
P16402	115.986	113.653	110.212	115.955	109.972	83.7884	98.6529	91.7768	85.1278	80.5928	0.777582	0.000621736	no
Q14241	107.064	108.439	103.541	100.975	103.262	96.1013	104.203	95.3031	91.6761	93.1567	0.918128	0.0131696	no
Q92905	43.5249	43.6885	47.0914	48.3541	42.8775	143.051	134.057	146.063	154.484	178.755	3.35383	0.000122957	up
P56537	108.511	100.619	102.745	95.5705	106.827	99.1045	101.619	98.087	88.6325	102.758	0.953195	0.194214	no
Q13618	96.0924	95.0929	101.052	106.948	93.6177	99.8052	85.3525	103.284	115.195	102.452	1.02696	0.637668	no
Q99613	103.326	98.8466	95.1783	91.7781	97.2869	104.51	110.805	101.892	95.8264	102.554	1.05997	0.0966278	no
P20674	107.185	105.207	99.758	100.311	100.117	96.9022	103.533	96.6023	97.8555	95.6082	0.956929	0.0670561	no
P40222	33.2767	108.231	111.008	109.982	102.319	104.71	102.002	109.872	106.064	101.022	1.12662	0.477778	no
P46926	96.9363	97.074	103.143	99.8371	92.779	100.806	95.4952	101.149	110.952	101.328	1.04076	0.229163	no
P61225	95.1278	96.657	94.0832	94.4328	92.15	93.7989	99.1313	100.221	98.2244	137.488	1.11941	0.231927	no
P62750	93.4399	99.4722	113.099	112.447	85.755	91.997	84.9697	105.696	107.078	104.597	0.980416	0.782707	no
P49411	110.199	108.544	101.052	99.0786	98.5449	101.107	102.098	95.9527	93.6129	93.8717	0.940519	0.0808544	no
O00499	97.7803	103.017	106.03	100.311	96.7627	101.207	94.8254	101.799	102.651	96.3232	0.985918	0.558244	no
P61758	91.3902	94.9887	108.619	107.138	90.5774	90.5955	87.936	109.965	121.19	94.1782	1.02263	0.774408	no
Q99584	33.7589	43.2715	70.4877	125.626	88.9001	102.108	98.7486	147.27	161.033	106.231	1.69977	0.0437697	up
Q00577	107.064	105.833	100.554	100.406	100.642	96.8021	102.289	98.7366	95.8264	94.8932	0.94956	0.0298493	no
Q01085	89.3406	99.2637	104.537	107.422	93.408	96.4017	91.285	108.759	112.797	94.076	1.01892	0.739683	no
P17858	73.064	72.1539	73.9723	76.5133	71.6023	114.12	108.796	133.536	139.082	127.273	1.69561	0.000743122	up
Q00796	105.497	92.5905	100.455	101.449	88.3759	99.2046	90.4238	104.861	119.253	97.6511	1.04715	0.45018	no
Q99536	82.1065	90.5051	107.424	110.93	92.0451	98.4038	88.9885	114.883	116.394	92.9524	1.05923	0.485954	no
Q16666	96.8158	101.87	98.4638	103.63	99.5933	98.4038	100.28	99.3862	96.5642	106.231	1.00098	0.962684	no
P16104	100.553	95.51	123.951	87.5115	97.2869	98.0033	108.413	97.9014	91.6761	101.226	0.98496	0.829177	no
P49755	100.312	102.913	96.2735	97.0875	98.4401	101.007	106.978	101.985	97.671	98.6726	1.0228	0.298205	no
Q15154	106.702	101.975	100.156	100.027	98.5449	98.604	100.662	102.541	95.5497	97.7533	0.97577	0.222793	no
P09110	87.5321	98.9509	97.7669	102.587	108.504	101.107	101.906	104.397	95.273	101.328	1.0175	0.661593	no
Q92734	91.5108	93.5289	110.71	105.241	93.1983	94.2994	86.405	107.274	117.869	97.4468	1.01843	0.792473	no
Q14498	91.9931	97.4911	113.895	109.698	94.3515	89.3943	96.4521	109.687	106.617	88.2537	0.966449	0.595954	no
Q6P587	110.56	106.25	88.9061	97.4668	117.73	99.3047	112.719	89.2713	83.0987	100.818	0.931463	0.3482	no
Q9UGP8	92.2342	91.8606	106.428	108.181	83.3438	87.3922	78.176	106.717	121.835	121.145	1.06891	0.531208	no
P46100	45.5745	47.4422	47.4896	46.6475	54.8287	141.95	142.477	135.948	143.601	178.346	3.06767	0.000120465	up
Q9NQP4	98.6243	97.1783	99.4594	99.4578	106.932	98.7041	96.0694	100.593	101.36	103.167	0.996495	0.870947	no
P00533	104.17	102.287	98.5633	97.6564	94.7708	99.8052	97.9831	100.221	104.865	101.328	1.01358	0.526565	no
Q13123	100.915	103.017	98.2646	98.0357	97.182	101.407	103.533	99.7574	96.2876	103.371	1.01395	0.44437	no
Q96B26	101.156	102.913	102.247	101.828	101.585	96.6019	96.4521	97.7158	101.176	100.205	0.965513	0.0187782	no
Q14566	90.1846	100.515	93.6849	107.612	102.948	101.707	101.045	101.613	102.375	97.3447	1.01847	0.60209	no
Q96CS3	96.0924	102.913	108.42	105.905	92.6741	98.0033	91.5721	106.717	106.433	90.6031	0.974949	0.594248	no
Q12874	100.192	100.619	100.455	99.2682	102.109	101.107	104.107	99.6646	98.87	94.9953	0.992242	0.63854	no
P48163	96.3335	101.349	97.1695	100.311	98.3352	103.91	98.1745	101.335	103.666	99.7962	1.02712	0.103235	no
A6NDG6	104.412	104.477	103.74	100.596	101.585	95.1003	102.289	97.5303	97.4865	95.0975	0.946959	0.0102107	no
Q14019	90.6668	97.4911	114.991	111.878	85.9647	89.0939	83.6301	112.285	120.359	89.7859	0.988349	0.902756	no
P83916	84.5179	85.1874	112.302	111.499	84.8115	90.4954	81.6207	112.935	137.053	92.8503	1.07659	0.559107	no
Q9UHG3	97.9009	97.8039	97.7669	102.207	96.0289	99.7051	99.227	104.583	105.787	98.7747	1.03329	0.110819	no
P07954	98.986	99.3679	89.9017	93.9587	87.8517	113.319	107.839	105.975	108.923	93.1567	1.12583	0.0235313	no
P67775	102.724	92.0691	106.926	102.492	91.9403	103.009	88.1274	107.831	96.2876	109.909	1.01816	0.729592	no
Q92917	97.6597	96.2399	106.528	107.896	91.1016	99.605	88.4144	108.666	112.704	89.6838	0.999296	0.99072	no
P49366	94.525	96.3442	97.4682	100.406	98.5449	100.506	98.0788	102.263	110.214	101.022	1.05088	0.0755067	no
Q15042	96.2129	99.785	100.355	102.776	98.5449	102.408	99.4184	97.9942	105.695	96.9361	1.0096	0.634632	no
O60832	98.7448	98.5338	109.117	103.724	94.7708	94.6999	99.0356	101.242	104.588	95.6082	0.980755	0.547012	no
P60891	78.4895	71.7368	80.2445	80.9695	75.7957	71.7757	70.234	148.012	164.261	148.111	1.55562	0.102634	no
Q9P0V9	102	105.207	99.0611	97.2772	97.9159	97.9032	99.0356	95.4887	92.8751	116.446	1.00057	0.990121	no
Q96RS6	95.2484	94.1545	101.948	102.776	96.1337	104.21	94.4427	104.397	110.952	94.5867	1.03738	0.352413	no
P0DP25	82.5888	89.0454	109.216	107.043	93.0935	98.0033	87.4576	110.893	118.792	99.2854	1.06953	0.398578	no
P05141	100.553	96.1356	103.043	96.8031	99.6981	99.5049	95.6866	101.242	105.326	103.167	1.01752	0.42744	no
Q9Y6M1	84.8796	81.538	78.3529	82.202	82.5051	119.126	123.34	114.048	112.151	117.365	1.43117	3.3209e-06	up
Q96SI9	102.724	102.809	102.446	105.621	98.7546	99.7051	97.3133	100.5	99.4234	92.2374	0.954768	0.039423	no
Q14141	106.22	111.359	88.8065	86.8478	107.246	116.022	110.518	93.3544	91.1227	93.1567	1.00738	0.921359	no
Q2TAY7	104.291	102.809	101.351	108.275	96.3434	97.5028	93.1031	100.129	103.666	94.076	0.952067	0.111843	no
Q96TC7	96.5746	95.7185	90.7977	97.846	103.891	108.414	103.629	97.1591	94.1663	113.586	1.06626	0.167321	no
P20042	100.312	99.785	107.723	110.93	97.8111	89.8948	97.7917	100.871	106.064	88.7645	0.935777	0.151042	no
Q6P1J9	108.631	105.728	101.052	97.846	102.633	98.4038	103.437	96.2311	93.6129	96.2211	0.945753	0.0551363	no
P08758	99.3477	103.33	104.636	105.431	97.2869	99.1045	93.9642	100.593	103.758	93.1567	0.961853	0.168313	no
Q9P265	102.844	100.515	97.8664	100.975	100.432	99.0044	102.002	100.314	96.0109	102.043	0.993519	0.649434	no
Q9UGM6	105.255	106.771	105.532	107.612	103.367	95.2004	98.6529	97.3447	93.244	89.6838	0.897051	0.00100568	no
Q9UNS2	76.4398	80.7039	91.0964	119.842	92.15	92.1972	89.6584	114.791	136.684	97.7533	1.15395	0.257271	no
Q03701	69.8086	98.1167	101.55	102.397	98.2304	104.51	93.8686	107.831	114.18	103.882	1.11523	0.168716	no
Q16799	50.8795	52.6556	57.4455	114.533	119.302	117.824	114.537	121.843	119.529	119.204	1.50181	0.0632202	no
O75400	100.794	98.4295	99.9571	102.492	101.69	100.806	106.595	98.6438	96.9332	94.9953	0.989293	0.632171	no
O43847	96.0924	98.6381	97.0699	102.018	89.9484	98.7041	92.4333	107.924	114.088	101.635	1.06412	0.191942	no
P52948	109.114	104.79	102.944	101.923	89.9484	100.005	101.045	99.8502	93.1517	100.307	0.971773	0.446417	no
P35222	35.3263	79.4527	70.8859	74.5223	76.1102	128.736	132.43	129.174	127.092	130.746	1.9274	0.00141706	up
Q13620	97.5392	102.392	99.9571	100.88	102.424	96.8021	98.5572	99.2006	103.205	100	0.989215	0.457693	no
Q4V328	104.412	104.477	106.329	101.639	103.577	100.706	95.1125	94.9319	93.8896	98.4683	0.928282	0.00189523	no
Q9H8H0	89.8228	95.8228	107.822	108.181	82.5051	95.1003	78.9415	111.45	128.476	97.7533	1.05694	0.589637	no
Q9Y6N5	100.794	98.1167	93.3863	94.4328	95.924	105.011	101.428	101.706	104.312	106.129	1.07444	0.00287955	no
P51532	104.05	104.79	100.256	101.639	102.319	101.907	97.696	97.1591	95.8264	97.1404	0.954539	0.00840893	no
Q15417	57.3902	66.002	66.7045	77.4614	65.7315	130.337	133.483	127.597	133.179	128.805	1.96046	7.13007e-06	up
Q9UBT2	95.0073	94.1545	107.424	103.819	98.0207	100.406	96.6435	105.232	104.588	93.8717	1.00465	0.8947	no
P15121	88.2555	93.7374	98.4638	103.63	86.8034	97.4027	104.011	115.44	107.724	100.715	1.11553	0.0392317	no
Q9H1E3	108.873	109.378	111.606	105.241	99.9078	91.7968	96.7392	97.3447	92.6906	90.0923	0.875999	0.00102944	no
P50502	79.454	95.6143	100.853	102.018	85.8599	86.7915	89.0842	104.583	105.418	147.805	1.15067	0.287222	no
Q9BQ61	88.7377	93.7374	119.371	113.774	79.5698	87.5924	81.1422	114.791	129.029	86.8237	1.00846	0.946225	no
P30519	106.823	103.643	103.641	97.1823	107.77	98.7041	96.8348	95.6743	98.5933	94.8932	0.933804	0.0169492	no
Q8WZA0	99.83	100.202	112.103	108.086	93.1983	94.1993	90.4238	102.727	105.234	94.1782	0.948079	0.257703	no
P18615	76.5604	71.1112	73.4745	68.5491	74.957	119.726	128.794	124.07	129.767	124.924	1.72022	2.79968e-08	up
P62937	72.7023	100.932	120.068	123.73	86.5937	88.7936	81.2379	114.048	118.976	85.3937	0.969096	0.809306	no
Q9H1B7	106.702	102.913	93.4858	94.812	103.577	98.5039	101.332	89.4569	84.5744	130.542	1.00582	0.947485	no
P49959	105.255	102.183	103.442	100.975	103.682	99.4048	100.28	97.5303	95.6419	94.2803	0.944912	0.00396871	no
O00487	85.8441	91.1307	84.6251	100.69	97.7062	93.4986	107.265	107.46	124.694	102.656	1.1643	0.0407911	no
Q9NYV4	90.1846	100.306	108.917	104.957	93.6177	95.2004	90.7109	108.48	109.292	96.4254	1.00427	0.935654	no
Q5T6F2	91.2697	95.0929	93.2867	97.9408	100.537	99.4048	97.7917	108.48	104.773	110.419	1.08939	0.0235622	no
P26440	103.688	105.103	96.2735	95.5705	102.529	102.408	107.743	98.1798	94.074	97.3447	0.993215	0.829867	no
Q8TCG1	76.681	73.6136	78.3529	114.343	109.448	107.814	109.944	113.213	106.341	104.393	1.1973	0.112458	no
Q969X6	97.4186	101.662	103.243	105.241	91.1016	96.702	87.1705	102.356	109.2	105.925	1.00539	0.910714	no
P08754	98.6243	101.766	100.953	105.431	102.004	97.8031	105.351	99.1078	95.9186	94.1782	0.967727	0.183963	no
Q08379	80.5391	103.747	105.532	103.156	104.311	101.307	99.4184	98.7366	99.6078	102.043	1.0077	0.880426	no
P35527	65.7093	55.3666	109.714	90.0714	167.841	103.509	139.99	86.2089	85.5889	93.5653	1.04125	0.862731	no
P28066	32.071	45.6696	31.6597	46.1735	36.4826	31.7335	31.3852	204.897	232.234	283.147	4.07899	0.087714	no
P30048	76.5604	86.4386	119.272	117.188	81.1423	76.6809	78.5587	121.565	148.674	83.4529	1.05895	0.748852	no
Q86XP3	93.1987	99.9936	98.6629	98.2253	105.569	104.11	105.638	98.6438	96.1031	100.715	1.01929	0.489555	no
O60231	100.192	98.8466	96.6717	96.0446	105.359	104.71	108.126	98.2726	93.3362	100.511	1.01578	0.623256	no
Q9BRZ2	104.05	98.8466	95.8752	97.1823	106.198	104.51	97.7917	94.0039	100.069	104.597	0.99765	0.936007	no
Q9NVM6	91.9931	95.51	100.953	105.526	96.553	98.9043	99.3227	104.212	103.297	102.452	1.03599	0.222658	no
P51116	105.014	100.723	97.7669	94.6224	96.1337	99.0044	96.8348	106.532	100.622	104.699	1.02718	0.326721	no
Q9P2B2	94.7661	96.2399	108.32	105.431	91.9403	93.3985	89.1799	105.325	119.437	93.7696	1.00888	0.893849	no
P13984	95.0073	101.87	101.451	99.4578	93.9322	98.3037	96.9305	99.2006	103.113	111.339	1.03491	0.302576	no
P30520	95.6101	100.411	101.849	103.63	104.73	94.6999	101.715	100.778	107.263	88.9687	0.974706	0.494846	no
Q9P289	108.149	92.9033	106.229	106.284	104.52	100.706	96.7392	98.087	86.1423	103.984	0.937409	0.15024	no
P01112	92.2342	95.8228	100.455	99.8371	97.3917	102.909	94.6341	103.376	108.739	103.576	1.0566	0.0826434	no
Q9Y4C8	105.858	101.036	100.853	98.4149	107.875	103.91	99.0356	96.4167	92.1372	98.264	0.952776	0.0980215	no
Q7Z2W4	97.5392	93.4246	99.4594	98.5097	95.924	101.507	97.6003	104.954	106.802	104.086	1.06206	0.0164425	no
Q3V6T2	86.447	90.9222	76.5608	77.0822	91.3113	123.831	125.924	107.831	100.899	117.569	1.36401	0.00105599	up
O94888	107.787	101.349	109.117	98.889	99.9078	107.613	90.4238	94.7463	100.253	93.361	0.940718	0.140326	no
O15212	104.05	110.942	94.7801	94.7172	108.399	103.309	115.207	91.1272	83.0987	99.0812	0.958928	0.533198	no
Q14684	104.532	106.25	99.3598	98.5097	98.9642	100.706	100.375	92.9832	98.2244	103.269	0.976247	0.337086	no
P01111	98.0214	102.079	105.234	100.501	99.9078	94.0992	106.691	98.4582	94.7197	101.533	0.979748	0.464161	no
Q02127	66.6739	70.277	71.9811	74.2378	69.9249	68.8726	68.99	164.252	169.426	161.901	1.79397	0.0763406	no
Q5JRX3	94.8867	97.6997	95.9748	98.1305	88.2711	102.808	95.3995	111.079	113.719	100.307	1.1018	0.0451104	no
Q9NX58	89.9434	99.6808	99.6585	109.413	109.133	100.106	98.2701	102.077	97.4865	93.8717	0.968459	0.444097	no
P29218	97.298	97.8039	99.3598	101.923	97.0772	99.8052	97.1219	103.655	105.326	100.715	1.02667	0.168011	no
Q12849	95.2484	103.851	101.451	102.776	107.77	86.5913	98.7486	101.242	102.282	100.613	0.9577	0.259287	no
Q92688	76.1987	91.1307	90.2999	84.5723	83.6583	84.7894	94.9211	127.225	135.67	124.005	1.33051	0.0445017	up
P52815	104.653	102.079	96.2735	94.7172	107.561	104.71	103.82	97.9014	95.8264	95.7103	0.985524	0.652953	no
Q96FQ6	95.6101	101.141	97.8664	99.0786	98.8594	101.507	102.863	101.985	101.36	99.7962	1.03036	0.0258643	no
P09012	112.851	104.998	94.9792	96.8979	98.3352	98.2036	94.5384	93.6328	101.268	108.887	0.977301	0.605125	no
Q9UH65	105.979	106.771	105.234	104.388	99.2787	97.6029	94.4427	99.2934	96.2876	93.5653	0.922441	0.00155955	no
Q92878	75.4753	80.1825	97.0699	93.9587	76.6344	76.781	66.9806	89.7353	102.467	241.268	1.36358	0.393113	no
P48047	106.461	103.539	88.4083	92.4417	109.028	107.513	113.293	91.0344	88.9092	103.984	1.00971	0.879998	no
Q9NUJ1	93.3193	97.8039	102.745	102.207	99.2787	101.307	101.045	101.057	99.4234	101.533	1.01819	0.35515	no
P13861	101.518	102.809	92.7889	96.4238	110.286	105.511	103.437	95.4887	99.0544	95.3018	0.990011	0.789274	no
P11233	99.4683	104.269	104.139	99.363	103.053	100.306	96.3564	99.479	99.7923	95.5061	0.963057	0.0340223	no
Q8N6T3	98.6243	103.851	107.225	108.37	99.6981	96.9022	96.2607	98.087	92.7828	99.8983	0.934647	0.0222895	no
Q9HDC9	80.4186	78.3057	83.1317	110.74	103.787	106.012	107.265	111.171	112.428	101.43	1.17951	0.0682438	no
O43776	41.837	95.4057	98.7624	104.104	98.7546	105.812	101.906	115.255	122.02	103.984	1.2509	0.1321	no
Q9Y5M8	96.0924	94.5716	111.307	107.138	95.6095	95.9011	96.6435	105.325	101.083	95.7103	0.980079	0.626542	no
Q04760	97.7803	100.306	98.862	97.9408	103.158	103.509	100.567	100.314	97.2098	101.737	1.01062	0.4815	no
P52292	101.036	108.961	101.55	107.043	94.3515	95.0002	97.409	104.212	101.268	89.8881	0.950942	0.196572	no
Q13642	100.312	99.9936	112.302	104.862	100.537	87.4923	96.6435	105.882	102.651	89.7859	0.931368	0.139234	no
Q68E01	65.9505	65.1679	58.5406	66.9373	69.0863	72.4764	64.9712	168.892	179.202	174.465	2.02653	0.0611247	no
Q16630	104.17	105.416	99.3598	99.8371	101.271	99.3047	106.021	98.2726	95.273	93.4631	0.96526	0.198811	no
Q12996	104.05	101.558	97.1695	98.3201	98.9642	103.309	97.1219	102.82	102.282	96.1189	1.00318	0.875898	no
O75390	87.4115	87.3771	85.322	91.0196	80.723	109.916	97.5047	121.286	125.34	108.887	1.30353	0.00418588	up
Q96A49	97.5392	98.9509	103.74	102.302	98.2304	101.007	98.4615	102.634	100.53	97.0382	0.997818	0.892367	no
Q969S3	104.653	104.581	104.935	103.914	98.0207	95.3005	99.8011	99.7574	93.8896	97.7533	0.942643	0.0102353	no
Q9ULA0	95.1278	96.9698	95.2779	95.7602	96.9724	96.9022	99.6098	103.191	118.607	100.409	1.08042	0.115193	no
Q9Y6A5	105.135	103.956	105.433	102.492	98.0207	102.608	95.5909	97.9942	95.1808	96.5275	0.947315	0.0216083	no
Q13162	102.965	101.453	92.3907	99.1734	107.561	100.206	104.203	98.3654	99.4234	96.6297	0.990634	0.747172	no
P61086	78.9718	92.799	112.302	112.352	89.4243	93.5987	88.3187	111.728	119.345	95.1996	1.04598	0.627652	no
Q16222	87.8938	87.4813	86.5167	87.9856	132.931	110.116	108.509	91.3128	113.258	94.076	1.07138	0.522687	no
Q9P2B4	100.312	98.1167	102.944	101.259	98.3352	97.9032	95.1125	102.634	103.481	100.818	0.997967	0.913135	no
P35251	92.5959	98.3253	105.931	104.483	93.408	94.8	95.878	103.655	108.001	101.533	1.01844	0.633952	no
O00267	100.553	101.141	104.238	101.733	100.013	102.108	98.1745	101.335	91.3072	101.533	0.973958	0.272241	no
Q9NWH9	94.2838	87.0643	89.7026	93.8639	106.303	99.5049	97.0262	106.439	106.986	118.795	1.1221	0.0518725	no
O75153	103.568	100.932	98.862	99.2682	95.1902	99.1045	96.3564	101.428	108.001	98.264	1.01071	0.674672	no
P12532	98.7448	99.0551	94.3818	95.6654	93.9322	98.5039	106.691	106.717	109.384	96.4254	1.0746	0.045218	no
P22307	49.915	43.8971	47.39	48.5438	49.4821	148.757	167.93	115.44	89.0937	230.134	3.14075	0.0131518	up
Q07666	110.56	108.856	99.6585	101.449	96.9724	101.207	103.246	99.015	93.3362	89.2752	0.939289	0.12788	no
O00764	109.355	93.8417	119.67	91.0196	101.166	103.409	102.289	97.5303	87.618	98.1618	0.949435	0.413399	no
Q9HB07	104.653	102.705	93.7845	98.0357	102.843	100.406	105.064	100.036	93.3362	101.941	0.997535	0.930805	no
P60510	95.8512	97.5954	106.528	100.88	93.3032	97.0023	95.3039	107.088	110.306	95.0975	1.02153	0.605859	no
P56945	97.6597	99.1594	103.94	106.569	95.8192	98.8042	90.3282	101.892	111.229	94.1782	0.986653	0.753905	no
O60264	99.1066	103.226	99.9571	92.9158	96.3434	104.11	103.15	100.593	101.083	100.92	1.03724	0.10532	no
Q14232	88.7377	92.2777	101.052	105.526	95.295	102.308	89.9454	109.037	113.627	99.4897	1.06527	0.25191	no
P39656	105.738	102.913	92.7889	96.9927	96.7627	100.806	100.949	99.479	100.991	105.21	1.02472	0.373469	no
Q9P2M7	104.05	100.828	98.2646	95.9498	102.948	104.21	104.968	98.087	90.9382	103.065	0.998463	0.960726	no
Q7Z417	56.5462	101.87	105.931	103.63	105.779	104.911	104.681	102.356	101.36	106.538	1.09729	0.391534	no
Q02880	93.0782	90.9222	99.0611	81.5384	104.52	113.019	104.107	98.6438	112.059	103.167	1.1319	0.0345621	no
Q8IYB3	101.759	107.188	93.5854	97.5616	107.141	104.01	104.011	102.727	89.1859	95.7103	0.977148	0.574482	no
O75822	85.9647	92.9033	108.32	110.172	86.5937	92.7979	83.7258	114.698	128.383	90.9095	1.05488	0.607682	no
Q9NSD9	91.5108	103.956	102.745	109.318	90.2629	96.4017	97.0262	107.738	109.384	89.3773	1.00429	0.93759	no
Q9NQW6	105.497	103.434	105.234	101.639	98.7546	99.7051	100.471	97.9942	96.3798	93.6674	0.94881	0.0166743	no
O43615	78.7306	93.8417	97.5677	98.1305	91.2065	100.106	95.4952	114.419	116.486	108.887	1.16522	0.0226956	no
Q13867	69.9292	99.785	99.8576	106.474	95.295	100.506	98.0788	105.604	117.408	100.92	1.10857	0.204609	no
O95816	99.9505	99.5765	104.238	101.259	103.158	101.107	93.7729	97.0663	104.127	97.2425	0.970745	0.189886	no
Q6NZY4	100.071	98.0125	99.3598	91.9677	107.98	106.813	104.203	97.7158	94.1663	102.248	1.01559	0.662678	no
O95425	101.156	100.306	99.4594	96.6135	106.932	103.209	107.839	97.4375	89.8315	100	0.987809	0.73327	no
P19367	95.7307	95.0929	89.5035	92.6314	88.5856	109.215	111.953	112.471	109.569	93.2589	1.16233	0.0103424	no
Q9BYT8	101.759	104.164	100.156	98.6993	95.8192	102.808	96.5478	100.778	100.622	100.409	1.00113	0.949611	no
P62316	101.397	93.1118	107.225	102.966	98.8594	94.5998	93.2944	100.964	109.753	98.3661	0.986929	0.734564	no
Q5TC12	64.8654	65.2721	64.5142	114.533	110.706	112.519	107.456	115.997	116.025	119.51	1.36109	0.0597427	no
Q14257	86.5675	91.0265	114.493	105.715	85.0212	90.7957	93.0074	114.791	121.005	92.4417	1.06051	0.517795	no
P07339	83.5533	84.3533	79.3485	79.1681	77.2634	117.924	128.986	119.152	108.646	116.548	1.46464	8.19342e-05	up
P43487	85.603	97.5954	97.8664	92.5366	94.2467	98.0033	102.385	111.914	115.84	100.613	1.13019	0.021421	no
Q8N684	108.39	103.434	92.3907	90.4507	107.351	106.913	102.289	94.1895	91.6761	107.968	1.00203	0.968602	no
P37840	95.8512	98.4295	101.152	100.69	101.061	103.209	103.246	98.4582	97.9477	100.715	1.01286	0.425849	no
P39880	93.0782	92.4862	108.121	105.621	93.8273	99.1045	92.3376	104.954	110.214	98.6726	1.02464	0.608466	no
O94804	105.255	103.33	103.94	105.621	98.4401	98.1034	97.0262	99.6646	97.9477	92.646	0.939607	0.00746572	no
O75376	101.036	99.5765	101.948	100.406	100.222	99.8052	100.088	99.7574	98.7777	100	0.990541	0.0835476	no
Q9BRK5	102.965	94.7801	106.727	102.207	94.037	96.8021	93.7729	103.469	105.326	100.92	0.999149	0.979755	no
Q96P16	104.894	104.998	107.524	103.156	98.2304	91.4965	93.4858	100.778	103.02	94.2803	0.931109	0.0333886	no
Q14669	110.44	103.539	100.256	96.329	101.585	102.808	101.906	98.9222	91.5838	96.9361	0.960965	0.229932	no
Q9BW85	98.7448	107.292	108.818	109.508	95.7144	96.8021	90.2325	101.057	99.8845	92.7481	0.924331	0.058014	no
Q9UIJ7	98.3831	102.6	94.7801	99.363	93.5128	102.608	101.811	105.325	99.6078	102.452	1.04741	0.046279	no
Q9NSE4	82.8299	84.4575	91.196	90.3559	83.6583	88.2931	85.8309	97.623	110.952	184.066	1.31045	0.215	no
Q9Y5S2	99.4683	98.9509	97.7669	96.0446	99.9078	98.1034	97.696	97.7158	95.1808	121.757	1.03722	0.502371	no
Q9Y608	98.2626	99.3679	101.65	100.88	99.8029	98.8042	97.409	101.799	103.758	98.979	1.00157	0.907139	no
O95819	107.908	96.0314	99.1607	95.0017	106.093	102.508	105.351	96.5095	91.7683	103.576	0.99111	0.811752	no
Q07955	96.4541	103.539	103.94	109.887	98.9642	93.2984	90.4238	105.418	104.865	92.9524	0.949636	0.230796	no
Q13501	54.1348	50.5703	45.6975	48.449	51.1595	42.0443	47.1735	42.5941	36.5229	596.428	3.05891	0.405737	no
Q9NZM3	110.078	101.975	97.0699	96.1394	101.166	99.1045	101.236	93.1688	92.3217	112.462	0.983938	0.721574	no
P30533	93.1987	104.164	102.745	100.311	102.004	100.206	103.437	101.613	93.8896	99.0812	0.991648	0.747027	no
P10515	84.6384	98.0125	88.5079	94.4328	98.7546	111.718	103.15	98.1798	115.932	104.393	1.14865	0.0112704	no
O43464	97.298	90.6094	89.7026	83.5294	98.2304	109.515	111.571	104.583	104.404	110.93	1.17771	0.00159735	no
Q93052	104.653	103.643	101.451	100.88	99.4884	98.1034	102.098	100.593	93.7051	97.9575	0.965384	0.0780249	no
P08134	96.9363	95.9271	96.7713	99.9319	94.3515	94.4996	97.5047	110.522	111.69	100.613	1.06388	0.150858	no
Q6NUK1	105.979	99.6808	99.758	96.9927	96.6579	94.6999	97.2176	99.479	98.3166	114.199	1.00971	0.80909	no
O43684	55.0994	102.6	103.94	108.465	99.4884	101.707	99.0356	103.933	107.724	110.521	1.11356	0.342803	no
P61923	97.4186	94.1545	110.112	103.63	88.5856	102.909	84.4913	104.768	117.961	94.4846	1.02169	0.758683	no
Q9HC35	79.6952	73.9264	73.3749	72.8156	74.6425	75.6798	74.2528	155.993	152.455	157.917	1.64585	0.0702612	no
P98175	95.0073	95.3015	92.3907	91.3988	92.6741	90.8958	93.6772	104.583	99.1467	146.477	1.1457	0.251902	no
P55010	109.355	110.316	99.9571	105.905	103.262	97.703	104.107	97.0663	87.7102	88.6623	0.898738	0.0220671	no
Q9NYB0	101.759	104.06	104.537	105.431	101.375	98.604	99.4184	96.9735	95.6419	94.1782	0.937454	0.000902423	no
Q96GQ7	106.823	103.434	100.754	99.4578	102.109	93.899	98.3658	91.7768	89.5548	118.693	0.960419	0.491152	no
Q676U5	102.482	102.705	104.836	103.345	94.3515	98.9043	96.7392	99.2006	100.53	98.4683	0.972669	0.214137	no
P26196	105.738	114.07	107.822	109.129	97.9159	94.3995	91.9548	100.036	98.9622	82.5336	0.875086	0.0119363	no
Q13564	102.724	102.183	96.373	100.501	100.327	102.708	101.811	100.593	98.5011	95.9146	0.994861	0.762954	no
P35611	105.014	100.932	99.8576	96.4238	103.577	102.909	101.332	96.2311	96.0109	100.92	0.983388	0.437946	no
O75381	85.1207	95.4057	101.749	100.027	90.3678	92.3974	89.5627	114.791	120.452	106.027	1.10697	0.187334	no
Q15785	91.0285	94.7801	105.632	102.871	100.746	96.6019	99.1313	103.655	107.632	96.4254	1.01694	0.640144	no
Q13308	101.156	97.4911	97.3686	99.2682	103.472	104.31	105.638	98.7366	95.5497	98.8769	1.00873	0.70619	no
P49736	107.787	104.373	97.966	98.2253	102.843	101.707	101.906	93.9111	96.1031	98.8769	0.963438	0.164999	no
P61019	101.638	100.098	98.7624	98.2253	97.9159	101.507	103.246	103.098	97.7632	99.1833	1.01643	0.245487	no
Q15050	107.426	102.287	99.8576	97.9408	104.416	101.607	105.351	95.0247	91.8605	98.264	0.961284	0.213251	no
P54920	93.0782	96.4484	102.546	107.422	92.15	93.6988	89.467	103.84	121.374	97.7533	1.02947	0.660788	no
Q99729	102.603	112.297	106.926	104.293	95.6095	92.5976	102.863	102.17	93.0595	89.5816	0.920539	0.0631939	no
Q9UKX7	99.83	101.662	101.451	102.966	101.69	100.906	96.0694	94.3751	101.914	100.818	0.973372	0.15031	no
P51948	89.22	98.8466	99.9571	102.966	100.956	104.01	99.8968	99.5718	104.127	99.4897	1.03079	0.295384	no
P33993	101.277	92.6948	96.4726	90.5455	97.8111	100.706	97.2176	107.645	105.879	110.624	1.09037	0.0237984	no
Q15811	95.8512	101.558	112.601	97.5616	89.7388	105.611	91.8591	97.0663	100.438	108.785	1.01297	0.797068	no
Q9Y6E2	91.9931	99.1594	95.1783	101.828	90.3678	101.107	86.3093	110.986	115.748	105.21	1.08533	0.192395	no
Q05397	104.773	102.496	95.0788	91.5884	94.9805	103.609	98.94	99.015	104.219	107.866	1.05059	0.144937	no
P52732	102.241	105.624	109.216	108.655	92.3596	94.9001	88.0317	103.655	105.326	90.7052	0.931523	0.163347	no
O96008	100.071	99.3679	100.355	97.846	98.9642	91.5966	98.3658	95.3959	96.2876	124.413	1.01904	0.765225	no
P23368	47.7448	53.594	53.0649	98.9838	105.15	111.217	111.858	106.717	102.282	201.329	1.76663	0.0448234	up
P41252	93.681	93.1118	95.5766	99.9319	102.424	101.607	98.7486	105.418	103.85	105.21	1.06212	0.0291117	no
Q8WUD4	93.0782	103.643	103.442	102.207	89.6339	101.707	98.3658	103.562	103.113	100.511	1.03101	0.369669	no
A5YKK6	99.1066	99.1594	98.4638	100.785	99.4884	101.707	101.332	99.7574	103.481	97.3447	1.01332	0.282133	no
P11908	94.7661	99.8893	103.043	107.422	87.2227	96.4017	86.3093	108.388	121.097	92.9524	1.02601	0.729474	no
Q06787	81.0214	83.4149	91.8929	86.6582	74.0135	113.019	108.126	122.957	121.743	110.419	1.38193	6.6888e-05	up
Q99417	100.071	98.4295	99.4594	99.363	100.117	99.1045	99.9925	97.7158	94.7197	113.279	1.01482	0.670507	no
P53396	83.5533	83.1021	75.7643	94.4328	96.553	116.223	120.182	110.8	113.442	101.022	1.29594	0.00103493	no
P09211	81.986	94.7801	86.218	93.4847	95.7144	115.822	109.37	111.728	107.171	100.205	1.20371	0.0011628	no
Q9Y512	84.0356	82.4764	88.8065	89.1233	76.9489	78.0823	80.6638	140.681	149.781	120.838	1.35277	0.11667	no
O75970	106.582	95.4057	99.3598	95.0017	101.271	95.7009	99.4184	93.8183	85.22	133.3	1.01977	0.828116	no
Q9BZE4	66.5533	67.566	66.3062	101.544	118.568	114.521	116.642	113.027	111.413	116.752	1.36101	0.0495962	up
Q13685	88.0143	90.1923	84.426	104.957	107.351	103.509	104.394	106.624	106.064	102.35	1.10107	0.108577	no
P36542	106.461	104.894	93.5854	97.372	102.529	100.106	105.829	95.4887	99.9767	96.6297	0.986508	0.663092	no
P49720	128.404	107.918	74.8683	80.211	123.915	115.722	137.98	76.9292	69.6332	95.8125	0.962664	0.823628	no
P38919	78.2484	71.2154	65.5098	71.2987	70.8685	125.532	117.695	130.473	133.917	126.558	1.7757	4.65141e-07	up
Q96CT7	107.908	103.434	104.437	96.1394	101.585	95.6008	103.724	97.1591	94.074	99.4897	0.954321	0.105779	no
P10606	105.497	98.6381	104.935	99.7423	100.537	98.4038	100.375	97.9942	101.545	94.3825	0.967314	0.112113	no
Q71RC2	79.5746	106.145	103.143	103.819	106.722	100.606	104.49	101.706	95.3653	96.7318	0.998988	0.985779	no
Q9HCK8	94.2838	97.6997	99.5589	107.612	102.948	98.604	101.523	101.428	96.5642	99.8983	0.991866	0.752788	no
P61011	104.773	103.226	100.754	103.63	100.327	100.406	99.5141	93.8183	97.5788	98.8769	0.956085	0.015341	no
O96019	94.2838	101.245	98.0655	97.846	100.013	100.506	109.178	103.005	95.6419	100.715	1.0358	0.2073	no
Q8IZ73	89.22	79.5569	100.057	98.889	105.883	105.411	95.3039	102.263	111.136	110.828	1.10839	0.105347	no
O43172	104.653	102.809	108.221	104.104	96.7627	97.3026	98.3658	96.9735	97.671	95.4039	0.940312	0.0275298	no
Q9HC38	100.674	100.723	100.953	101.544	101.585	100.806	104.49	99.2934	96.3798	95.0975	0.98138	0.322439	no
Q99471	78.0072	78.2014	73.0762	115.576	108.085	108.615	108.891	114.141	106.433	103.371	1.1954	0.114601	no
P07384	108.029	108.439	101.251	98.889	100.537	99.5049	102.193	95.3031	93.8896	95.8125	0.941135	0.043912	no
P39748	101.277	102.496	107.524	104.483	96.6579	96.3015	97.7917	101.706	100.438	92.2374	0.953238	0.0864987	no
P26583	106.943	104.686	102.147	102.018	98.5449	98.3037	98.2701	99.3862	98.6855	93.6674	0.949399	0.0193176	no
Q96RT1	98.986	101.245	101.351	102.492	100.432	98.5039	97.696	100.221	100.53	99.694	0.98442	0.0817872	no
P31942	114.177	115.738	104.338	104.578	106.303	96.0012	97.2176	91.7768	85.7734	90.2966	0.845784	0.00085801	no
P51665	43.2838	43.3757	43.2086	48.1645	42.7727	47.8505	46.8864	215.569	238.69	203.882	3.40969	0.0664928	no
Q8TBC4	98.7448	96.9698	95.6761	97.1823	100.013	104.11	99.5141	100.314	100.991	107.764	1.04934	0.0303586	no
Q8IX12	105.255	103.747	97.1695	100.69	106.408	94.9001	104.49	98.9222	93.5207	97.8554	0.954055	0.10059	no
A0MZ66	103.326	99.5765	103.442	99.9319	100.851	103.109	97.7917	97.0663	98.6855	98.5704	0.976524	0.116105	no
P28331	36.2908	112.297	102.446	101.259	116.472	110.717	109.753	100.871	95.9186	105.516	1.11522	0.506425	no
O75531	78.0072	92.6948	109.316	112.732	94.2467	95.0002	90.0411	113.584	113.627	95.1996	1.042	0.625042	no
P48739	80.1774	86.4386	83.0321	85.7101	81.8761	111.017	113.963	123.142	118.33	110.215	1.38212	2.80173e-05	up
Q92665	106.461	102.913	96.7713	100.406	103.472	108.214	107.839	91.9624	85.9579	100.307	0.969132	0.530013	no
Q86YP4	106.823	103.33	102.446	98.6993	102.004	101.307	100.184	96.7879	92.8751	99.0812	0.955059	0.0488681	no
Q9UIG0	97.9009	98.9509	98.2646	104.104	101.795	99.8052	96.8348	96.8807	99.1467	107.764	0.998835	0.96163	no
O75179	101.518	101.87	108.917	100.69	100.013	100.606	97.696	98.6438	94.1663	98.1618	0.953734	0.0434923	no
P31153	92.2342	95.8228	105.532	108.275	90.9968	92.9981	96.0694	104.49	117.316	93.4631	1.02328	0.70303	no
O75396	106.099	107.397	100.455	97.9408	104.101	98.8042	102.576	96.7879	94.443	94.8932	0.944788	0.0393236	no
P11586	93.3193	94.5716	100.057	99.7423	95.5047	100.506	102.385	105.047	109.938	97.549	1.0667	0.037873	no
P61088	90.908	98.4295	102.147	106.189	95.5047	98.4038	95.6866	105.604	106.433	99.0812	1.02439	0.497603	no
P31350	110.802	102.913	99.4594	96.5187	100.222	98.4038	99.8011	98.6438	96.6565	100.613	0.969021	0.269788	no
P50479	105.135	102.183	96.5721	95.1913	99.8029	100.406	99.6098	92.2408	89.8315	123.596	1.01363	0.836699	no
Q9H3N1	91.6314	93.2161	105.632	107.327	83.4487	86.6914	83.2473	105.604	113.627	127.886	1.07439	0.478272	no
Q96ST3	96.0924	103.122	103.043	99.6475	103.367	99.7051	102.863	97.4375	95.7342	100.307	0.981742	0.354124	no
P14927	93.9221	96.3442	99.6585	106.569	93.8273	89.7947	101.906	104.397	114.272	97.2425	1.03527	0.486675	no
Q9BSJ8	82.2271	84.4575	77.3573	112.257	109.553	107.013	108.413	105.418	102.836	107.151	1.13948	0.151767	no
P22059	71.4966	74.6563	72.2798	77.6511	82.2955	100.606	106.978	99.3862	98.5011	214.403	1.63824	0.0998775	no
P10599	73.6668	79.974	95.8752	115.481	97.3917	101.207	93.3901	113.306	121.005	101.226	1.14651	0.168721	no
P53621	102.362	103.851	98.7624	103.819	98.2304	100.306	97.9831	100.871	101.637	93.5653	0.975024	0.221047	no
Q9UNM6	95.369	96.2399	95.8752	102.587	87.3276	91.3964	94.347	114.791	127.369	91.0117	1.08696	0.334206	no
Q96I25	95.6101	101.87	107.524	107.138	92.15	93.4986	95.3995	107.181	107.632	90.6031	0.980215	0.6831	no
P61586	84.6384	90.8179	112.402	106.664	90.2629	90.7957	85.0654	111.264	126.723	96.3232	1.05237	0.599422	no
Q9H910	107.426	99.5765	104.039	97.1823	98.5449	103.709	98.0788	97.8086	96.8409	99.8983	0.979414	0.387347	no
P17844	101.277	101.036	100.057	100.406	101.795	97.6029	105.351	101.985	97.3021	94.4846	0.984451	0.46331	no
Q96T37	98.142	100.619	99.0611	100.88	106.512	101.107	103.916	100.221	97.2098	93.4631	0.981596	0.44401	no
P24534	117.312	117.511	79.1493	81.1591	129.576	102.408	132.717	84.4458	66.8664	98.979	0.925118	0.615491	no
O14579	106.341	107.084	97.6673	105.147	105.569	101.607	95.3039	98.2726	92.2295	94.2803	0.923125	0.0094994	no
P05362	102.724	100.619	101.65	100.785	103.787	97.3026	98.6529	99.2006	98.6855	98.7747	0.96674	0.00235086	no
Q9GZY8	44.4894	43.6885	42.0139	123.919	121.189	118.925	121.235	127.875	123.034	118.285	1.62364	0.0730661	no
P39019	115.865	113.548	106.926	104.198	107.875	88.5934	103.533	93.4472	83.7443	88.3559	0.834541	0.00287717	no
P09417	24.4752	24.086	25.6862	28.728	22.9589	156.765	149.367	185.038	190.638	163.331	6.71095	4.7585e-05	up
P30084	96.9363	97.5954	95.6761	101.923	91.9403	103.309	105.447	100.5	108.646	97.2425	1.06419	0.0413422	no
O75940	81.2625	85.6045	118.376	114.059	86.2792	91.6967	83.8215	118.317	123.772	89.8881	1.04513	0.708718	no
Q9P0M6	100.192	99.1594	96.8708	91.9677	101.166	102.408	108.987	97.5303	94.9963	108.785	1.04772	0.202546	no
Q15398	105.376	101.662	99.6585	96.8979	98.1256	99.2046	100.28	101.057	99.0544	101.022	0.997802	0.892752	no
Q96QR8	78.6101	94.2588	106.03	109.508	89.3194	89.8948	83.4387	119.802	131.519	90.5009	1.07835	0.521211	no
Q9P2T1	108.39	109.065	94.1827	95.2861	109.028	98.4038	110.996	94.9319	89.4626	94.8932	0.947157	0.307236	no
Q9Y316	91.7519	87.3771	86.4171	86.753	99.3836	100.906	96.4521	93.54	95.5497	164.352	1.21944	0.22062	no
P36639	91.9931	99.3679	92.7889	103.345	99.3836	105.311	103.916	103.562	97.671	102.35	1.05326	0.082055	no
P46937	91.1491	96.1356	112.9	104.104	94.1418	95.4006	86.8834	104.954	112.981	99.694	1.00298	0.961161	no
P22061	88.1349	98.8466	110.311	118.515	84.2873	90.4954	85.9266	115.255	115.379	88.2537	0.99043	0.92055	no
O75844	81.986	88.3155	100.953	104.198	81.352	85.7905	80.8552	127.411	137.883	103.576	1.17231	0.24893	no
Q86U44	102.965	103.33	98.5633	99.1734	95.1902	103.309	97.0262	102.913	99.1467	100.205	1.00677	0.733925	no
Q9H4A3	103.326	100.411	97.4682	98.2253	103.158	102.508	102.863	98.8294	94.9963	100.818	0.994879	0.791814	no
O94760	106.099	104.164	102.147	101.828	103.158	97.0023	102.193	95.2103	92.2295	99.3876	0.939362	0.0173498	no
Q8WWY3	88.2555	81.7466	80.5432	79.0732	82.61	120.227	118.747	115.162	114.641	115.22	1.41668	2.99845e-07	up
Q96FW1	111.887	110.837	87.811	92.9158	111.964	95.7009	118.269	94.4679	81.3464	100.818	0.951858	0.550568	no
Q15024	95.0073	96.657	90.9968	99.4578	107.77	102.608	97.6003	99.2006	105.51	105.721	1.04236	0.245483	no
Q9BQS8	88.6172	85.813	87.9105	87.9856	99.3836	115.322	108.796	104.768	109.938	109.5	1.21928	0.00024822	no
P30050	98.5037	101.141	94.0832	95.7602	97.6014	103.009	106.499	103.469	99.8845	100.92	1.0548	0.0123693	no
Q8N183	104.653	101.245	112.004	102.302	100.956	93.6988	104.107	100.593	93.9818	88.5602	0.922828	0.0495719	no
Q96ER9	91.8725	95.9271	95.5766	101.259	91.1016	93.0982	88.1274	114.698	116.67	109.296	1.09701	0.191968	no
P12235	92.5959	95.6143	102.247	103.535	87.3276	94.0992	80.4724	112.007	123.68	105.618	1.0718	0.425846	no
O14950	84.5179	100.619	96.5721	99.8371	98.7546	101.107	104.968	106.346	105.695	98.979	1.07661	0.0685984	no
Q9NUQ9	95.6101	99.785	95.477	102.966	97.7062	98.1034	102.289	104.304	105.695	97.549	1.03336	0.167073	no
O60282	87.7732	91.4435	94.1827	83.9087	102.214	111.017	115.111	98.9222	101.821	113.075	1.17502	0.00696944	no
Q9Y3B8	83.4328	89.8795	108.619	108.939	93.8273	92.6977	93.5815	113.213	119.991	90.5009	1.05217	0.54255	no
O94906	102.603	94.0503	99.8576	100.975	104.416	108.414	109.657	98.551	91.8605	91.5224	0.996222	0.93248	no
P19525	6.14895	93.0076	71.5829	100.69	137.229	122.629	137.693	94.8391	83.9288	139.837	1.41665	0.212612	no
P40123	108.27	106.875	100.455	100.027	104.206	95.801	107.647	93.6328	94.5352	92.1353	0.930591	0.064307	no
Q99439	99.4683	103.747	102.048	100.785	97.7062	98.2036	97.9831	102.913	100.622	97.4468	0.986925	0.393408	no
Q86UK7	99.2271	101.036	104.935	101.07	96.6579	101.407	97.8874	100.5	99.2389	99.3876	0.991042	0.566753	no
Q05048	21.2199	103.122	92.092	97.5616	104.94	105.011	106.786	98.6438	95.0886	165.68	1.36348	0.176724	no
O43765	75.4753	81.1209	76.4612	82.5813	78.2069	111.618	109.37	113.584	114.826	151.482	1.52567	0.00565218	up
O00170	74.993	72.4667	73.7732	108.086	114.585	107.313	105.829	112.471	110.03	115.22	1.24095	0.081636	no
P31949	86.9292	109.691	95.0788	104.388	101.271	103.309	101.619	105.789	97.9477	92.9524	1.00857	0.856404	no
Q04837	103.326	115.008	90.7977	95.3809	107.666	98.7041	116.355	98.2726	89.5548	88.1516	0.958724	0.541391	no
P47756	96.2129	96.5527	105.831	104.862	96.4482	90.7957	99.1313	104.583	108.646	96.0168	0.998532	0.970473	no
Q5TDH0	96.8158	98.9509	108.917	101.923	93.7225	88.9938	86.5007	107.274	112.428	103.984	0.997703	0.969411	no
Q7Z5K2	84.6384	87.3771	92.8885	90.6403	81.6665	110.717	106.882	112.842	118.699	108.887	1.27633	2.93433e-05	no
P39023	95.369	101.558	104.338	108.181	94.8757	100.206	94.2513	104.212	106.617	89.3773	0.980851	0.649584	no
P11234	72.9434	104.06	98.7624	99.6475	102.529	100.206	109.753	101.985	108.185	97.7533	1.08356	0.250681	no
Q16401	95.6101	102.6	97.1695	98.3201	97.3917	100.906	98.4615	103.933	103.297	102.656	1.03698	0.0466749	no
Q6NZI2	104.532	106.771	96.4726	98.9838	102.948	104.811	102.863	97.3447	90.1082	98.5704	0.968589	0.343564	no
P23634	107.185	100.098	96.4726	94.9069	101.375	105.611	109.083	95.9527	99.3311	92.7481	1.00538	0.888422	no
P56192	103.688	100.932	96.373	97.372	104.625	104.41	101.332	95.8599	99.9767	98.0597	0.993336	0.767828	no
P14678	107.064	95.1972	101.65	91.1144	99.3836	108.615	93.1988	90.6632	107.724	108.785	1.02948	0.569352	no
P62495	117.553	88.2112	111.207	89.1233	95.7144	107.513	87.3619	99.2006	98.7777	110.521	1.00312	0.9665	no
Q96HY6	99.3477	92.6948	98.0655	101.544	103.682	100.306	103.342	100.5	96.0109	105.925	1.0217	0.413797	no
O95260	99.5888	104.373	99.758	101.923	99.2787	101.807	98.6529	97.8086	98.4088	100	0.983674	0.210783	no
P99999	93.4399	93.4246	92.5898	89.2181	92.15	93.899	90.2325	120.915	122.481	108.989	1.16426	0.0854213	no
Q9BQ67	90.908	87.3771	88.3088	89.3129	88.7952	106.512	110.901	112.563	116.117	105.823	1.24109	0.000170186	no
P49419	96.5746	100.723	99.1607	101.923	90.9968	95.801	98.1745	106.996	105.142	104.188	1.04275	0.18697	no
P29144	93.4399	91.7563	103.243	97.5616	107.141	96.6019	102.672	103.469	103.297	100.511	1.02719	0.434145	no
Q8IWX8	99.7094	106.354	107.723	108.465	98.9642	93.9991	90.7109	98.9222	105.049	91.1138	0.920532	0.0423136	no
O94776	104.773	103.956	93.9836	96.7083	95.6095	105.311	106.116	101.892	96.3798	97.4468	1.02447	0.44099	no
Q13098	95.1278	95.51	98.4638	101.639	95.295	96.3015	91.0937	102.449	111.782	111.747	1.05625	0.26356	no
P30085	95.1278	103.017	94.8796	91.8729	99.8029	102.909	105.829	103.748	104.035	98.979	1.06354	0.0335252	no
P03956	69.6881	106.25	101.749	104.388	107.037	102.408	105.734	102.356	98.3166	98.3661	1.03694	0.641625	no
Q86V81	110.319	105.728	103.143	100.311	103.787	96.9022	100.758	96.5095	92.4139	94.1782	0.918732	0.00475207	no
P35080	100.674	106.354	100.057	104.862	100.851	99.2046	106.786	99.6646	90.2926	93.1567	0.953796	0.185601	no
P11172	102	98.6381	106.13	100.975	93.3032	100.306	90.5195	103.562	103.666	102.248	0.998513	0.964487	no
Q9NR56	102.362	98.4295	105.931	103.914	101.375	95.6008	97.3133	100.593	100.438	95.4039	0.955737	0.028114	no
P47813	85.8441	92.4862	109.515	115.955	90.0533	90.3953	80.0897	110.986	125.893	93.6674	1.01453	0.890089	no
P47897	96.9363	94.3631	99.2602	102.397	94.666	105.311	100.758	107.738	98.3166	100.103	1.05046	0.0667244	no
P54725	95.1278	95.0929	94.1827	104.293	102.004	105.411	91.9548	107.46	103.481	100.818	1.03755	0.313379	no
Q9UKD2	100.433	103.33	102.247	101.733	101.9	95.4006	103.054	100.036	95.9186	97.6511	0.965501	0.0662422	no
Q9UQR1	85.9647	94.1545	111.406	110.93	88.0614	95.6008	80.5681	112.285	124.786	91.4202	1.02883	0.776231	no
Q15021	99.2271	96.0314	109.515	103.25	94.1418	97.5028	88.8929	102.727	111.967	96.4254	0.990738	0.848676	no
Q99961	103.568	99.2637	105.433	101.544	98.2304	97.9032	101.906	101.706	95.3653	96.8339	0.971806	0.164045	no
P52701	102.603	100.723	104.338	101.354	99.9078	98.1034	98.94	101.335	97.2098	97.3447	0.968575	0.018193	no
Q9UBI6	99.7094	97.4911	89.0057	88.9337	104.101	103.91	107.934	105.047	91.2149	115.118	1.09178	0.113266	no
A1X283	99.1066	94.0503	92.6893	95.0017	97.2869	91.2963	88.3187	87.8793	88.9092	170.481	1.10196	0.58226	no
P52926	101.88	99.1594	105.732	104.388	100.642	95.1003	105.255	98.9222	96.0109	94.3825	0.956762	0.100962	no
O14497	103.085	100.202	98.9616	95.9498	108.609	102.408	97.9831	101.799	91.0305	103.167	0.979439	0.521086	no
O75175	98.986	101.662	104.537	102.681	99.8029	96.9022	95.1125	101.613	101.637	98.1618	0.971946	0.121753	no
Q86W92	89.22	92.0691	105.632	105.715	96.553	99.5049	89.2756	106.717	113.719	99.0812	1.03906	0.494241	no
P61247	102.121	102.6	136.097	119.937	89.6339	86.1909	79.0371	111.45	76.4582	98.3661	0.820333	0.0951568	no
Q8IZ83	106.823	95.6143	96.6717	93.7691	103.996	98.8042	106.308	94.6535	104.312	101.839	1.0182	0.596531	no
O00429	102.965	100.515	99.5589	95.3809	104.311	103.91	103.916	97.9014	93.1517	101.328	0.99498	0.849148	no
P07602	98.0214	98.7423	109.117	108.844	91.521	92.898	88.6058	105.232	115.102	90.7052	0.972935	0.666362	no
O75410	97.6597	97.3868	98.9616	102.302	103.262	102.608	97.0262	100.964	102.744	97.7533	1.00305	0.862792	no
P62995	103.085	110.942	109.913	108.844	102.319	95.2004	99.1313	96.2311	90.0159	87.1301	0.874053	0.00154425	no
P60983	109.837	103.643	102.247	99.363	100.537	99.7051	102.672	95.4887	95.8264	94.3825	0.946565	0.0515112	no
Q13868	110.56	101.87	98.0655	97.2772	103.682	98.7041	103.533	97.9942	94.074	98.264	0.963074	0.223373	no
O94763	105.497	96.9698	98.1651	97.372	112.383	106.813	94.2513	100.036	90.0159	102.554	0.967247	0.452838	no
Q96SF7	91.0285	95.8228	100.754	95.855	90.4726	94.4996	86.5007	99.3862	104.773	141.574	1.11141	0.334522	no
Q9NP72	103.326	107.918	99.8576	101.923	99.8029	97.0023	103.15	97.4375	93.5207	98.6726	0.955063	0.0650401	no
Q5JTV8	95.4895	96.1356	92.5898	103.819	102.529	100.906	105.16	101.335	99.3311	102.861	1.03879	0.163692	no
Q96QZ7	78.4895	81.3295	74.9679	73.1001	76.7392	129.236	125.637	122.586	110.583	121.553	1.5849	2.14106e-05	up
Q7LBC6	64.5037	66.2105	70.3881	65.2307	61.014	135.843	138.363	130.473	126.908	129.623	2.01991	2.15296e-08	up
Q9UMY4	98.8654	94.7801	94.581	87.8908	91.8355	89.3943	94.2513	117.946	114.365	115.22	1.13511	0.101456	no
P46782	104.532	100.411	99.3598	105.147	110.077	98.4038	102.48	92.4264	92.2295	98.3661	0.931438	0.031663	no
Q96BM9	99.4683	95.7185	110.909	110.266	93.0935	91.2963	86.405	103.469	120.728	87.1301	0.959906	0.603258	no
P26006	102	100.306	101.55	101.923	96.2385	96.2014	96.7392	100.221	109.384	96.2211	0.993524	0.821429	no
Q9NZB2	97.5392	97.5954	103.94	108.939	96.553	101.707	101.619	92.5192	101.637	98.3661	0.982723	0.576745	no
P13073	88.0143	90.6094	89.4039	103.44	105.15	103.409	108.317	106.253	102.467	101.022	1.0941	0.0709601	no
P05067	91.3902	93.1118	109.216	108.086	91.1016	96.1013	88.4144	110.522	113.903	95.3018	1.023	0.731527	no
Q9UBS4	89.22	96.3442	109.017	107.706	86.2792	91.5966	86.9791	107.274	129.213	92.0331	1.03793	0.69473	no
Q96QC0	65.5888	101.141	100.654	98.4149	101.375	98.9043	107.169	100.314	88.817	134.73	1.13434	0.263947	no
Q9BQA1	92.2342	85.5002	85.6207	88.5544	91.3113	87.9928	94.7297	120.822	129.121	120.43	1.2479	0.0520498	no
O60701	83.915	85.5002	89.8021	86.1841	80.5133	115.021	108.7	115.347	119.622	110.419	1.33621	4.29217e-06	up
Q92820	88.6172	93.946	99.758	91.8729	81.981	105.812	85.1611	93.9111	113.627	144.944	1.19133	0.168294	no
Q9NVI7	108.873	105.728	95.0788	95.4757	107.875	94.4996	106.308	103.655	95.8264	90.0923	0.955852	0.319793	no
Q9UPQ9	103.929	102.496	103.342	104.578	98.5449	98.2036	91.0937	99.2934	102.467	98.1618	0.953849	0.0667832	no
Q15631	91.0285	92.4862	93.8841	97.9408	85.2309	83.2878	89.1799	92.0552	128.014	145.455	1.1681	0.27862	no
Q7Z460	97.0569	96.3442	96.373	102.492	101.48	107.814	95.0168	103.84	100.807	99.1833	1.02616	0.344274	no
O43252	91.1491	100.932	94.6805	101.923	101.585	97.8031	105.16	106.068	106.156	93.0546	1.03666	0.326727	no
O60610	104.291	102.705	97.3686	98.2253	103.577	100.005	103.15	98.8294	95.273	99.4897	0.981392	0.35276	no
P50579	95.4895	104.06	109.614	102.681	104.311	95.1003	86.6921	100.129	99.7923	103.678	0.940395	0.137919	no
Q9NRW1	96.6952	105.103	97.7669	100.122	100.327	100.206	100.662	95.0247	103.389	101.941	1.00242	0.907978	no
Q76FK4	105.014	102.392	101.749	102.302	101.375	100.706	96.6435	99.015	95.9186	97.549	0.95515	0.00314396	no
Q96SB3	104.773	94.5716	110.411	101.639	103.787	97.1024	97.2176	99.015	100.438	93.0546	0.944964	0.0955572	no
Q96PU8	97.5392	101.245	102.944	105.621	95.1902	93.3985	95.1125	102.541	110.399	95.6082	0.989096	0.774548	no
O95163	28.8157	27.4226	32.058	28.254	30.2973	160.669	161.423	165.365	181.323	158.428	5.63311	2.57464e-06	up
O60568	93.5604	95.4057	89.9017	93.4847	92.8838	107.013	108.509	106.717	107.263	103.984	1.1467	3.27996e-06	no
Q8N8A6	64.7448	51.0916	54.9565	108.086	122.971	117.624	127.646	114.048	105.418	125.23	1.46813	0.0611446	no
Q96GK7	98.3831	104.894	98.6629	97.372	106.932	101.107	108.604	100.778	93.7051	91.4202	0.979003	0.575068	no
Q8TCD5	84.1562	91.0265	105.234	104.767	79.3601	98.604	95.4952	115.904	122.02	97.4468	1.13976	0.125087	no
O94901	101.156	96.0314	102.147	100.406	102.214	99.8052	92.0505	98.4582	107.54	101.533	0.994882	0.858138	no
Q14011	91.9931	97.3868	95.9748	98.5097	103.472	99.3047	108.03	101.428	101.821	101.737	1.05127	0.0699255	no
Q9UN86	109.716	110.837	92.6893	99.9319	109.238	99.8052	99.6098	95.2103	87.4335	100.92	0.924514	0.109916	no
P11310	90.5463	89.5667	84.6251	89.6922	87.2227	108.615	113.484	116.368	112.151	104.291	1.25644	7.14372e-05	no
P13995	104.653	104.686	99.3598	100.406	95.924	99.4048	104.968	102.913	93.5207	96.2211	0.984158	0.567912	no
P30419	95.7307	94.0503	102.546	100.785	94.037	96.6019	94.9211	111.357	115.01	92.9524	1.04864	0.376802	no
Q9BX40	94.2838	95.7185	102.147	97.6564	102.948	100.606	100.854	98.7366	104.496	102.861	1.03003	0.183983	no
Q8TEM1	75.1136	71.0069	61.627	105.621	123.181	114.621	120.087	106.532	100.53	117.467	1.28104	0.102422	no
Q9P287	106.22	110.316	100.853	100.88	98.3352	95.9011	104.394	101.335	94.7197	89.7859	0.941021	0.108389	no
P10253	104.412	104.373	98.0655	96.6135	100.537	100.706	105.542	98.4582	94.5352	99.7962	0.990155	0.688952	no
Q9UEE9	109.475	107.709	103.342	96.329	104.94	95.5007	103.629	96.1383	89.7393	97.9575	0.925581	0.040715	no
Q9UK76	92.2342	89.0454	144.36	85.5205	79.7794	106.412	80.9509	92.7048	89.2781	142.289	1.04215	0.801766	no
Q05209	105.979	103.434	105.433	97.372	103.158	96.702	104.585	97.5303	93.7051	95.3018	0.946541	0.0532628	no
Q9BTV4	97.9009	94.8844	98.862	100.027	105.883	99.605	109.083	99.2934	92.1372	103.678	1.01254	0.718685	no
P11388	94.6456	92.4862	101.152	99.7423	89.4243	100.906	80.9509	132.144	100.807	105.721	1.09023	0.361022	no
Q96F85	117.433	107.188	82.1361	80.3058	124.858	115.922	129.464	83.7034	64.5606	104.495	0.973089	0.856124	no
Q6P1N9	88.376	92.5905	114.791	116.334	85.2309	89.4944	87.2662	112.749	119.991	88.1516	1.00066	0.99474	no
Q8IYB1	80.7803	84.7703	90.2004	85.5205	92.9886	87.0918	90.0411	130.473	124.786	127.886	1.29019	0.0577655	no
P62917	111.284	101.975	97.2691	94.0535	113.746	102.608	107.265	86.8585	84.8511	106.538	0.941722	0.360866	no
Q96C36	102.121	95.8228	99.5589	97.846	98.8594	91.1962	98.3658	97.3447	97.9477	123.698	1.02903	0.642092	no
Q9H0R4	102.724	106.145	104.039	99.9319	102.109	94.3995	108.03	102.82	89.5548	92.3395	0.946004	0.18705	no
Q8IX01	105.979	104.164	101.052	101.449	107.77	96.5018	99.6098	95.4887	92.7828	99.0812	0.928998	0.00334782	no
Q9BQG0	108.752	107.501	108.32	100.975	98.6497	94.9001	107.169	97.9942	91.7683	87.1301	0.913705	0.0580425	no
Q96AT9	103.688	100.098	102.645	101.164	98.5449	101.907	100.854	96.4167	98.6855	98.264	0.980217	0.171326	no
P25490	106.823	104.79	101.152	104.388	105.15	99.0044	109.274	94.9319	87.5258	90.5009	0.921377	0.0960329	no
Q9H773	101.277	95.51	97.7669	96.7083	100.432	102.708	104.298	99.479	100.53	102.758	1.03677	0.0333797	no
Q99700	106.823	97.3868	96.0743	98.3201	103.577	106.212	102.385	99.479	94.443	98.4683	0.997622	0.93499	no
P46779	73.9079	73.7179	83.9282	117.472	109.972	108.815	103.437	110.615	110.399	101.328	1.1647	0.177792	no
P36405	104.291	104.269	100.953	103.819	101.166	96.9022	100.758	99.2006	95.6419	95.4039	0.948317	0.00400545	no
Q9BY42	96.2129	96.0314	104.437	104.578	91.1016	100.206	99.7054	104.583	104.496	97.7533	1.02921	0.369019	no
Q9NQW7	100.312	95.3015	95.9748	94.338	94.037	106.612	104.968	102.077	103.205	103.78	1.08475	0.00056338	no
Q8TED0	96.0924	104.477	107.325	110.266	105.883	90.095	94.9211	94.0967	100.899	97.0382	0.910325	0.0147097	no
Q99543	88.6172	87.6899	87.2136	104.009	107.666	105.211	104.777	104.49	101.545	107.151	1.10097	0.0969562	no
P50148	90.7874	102.913	98.862	111.025	93.8273	97.5028	93.0074	107.645	112.428	89.3773	1.00512	0.930249	no
Q9NX40	93.8016	96.0314	99.2602	98.6993	106.722	101.707	107.265	101.242	96.3798	99.2854	1.02298	0.445061	no
Q9Y5Z4	96.2129	97.5954	105.134	105.621	98.3352	98.5039	97.8874	104.676	99.3311	96.7318	0.988529	0.647943	no
Q86UU1	113.213	104.269	97.7669	92.5366	103.787	99.9053	106.882	90.1992	82.8221	115.322	0.967862	0.641736	no
Q12972	56.7873	51.7172	50.8746	113.774	127.27	120.928	120.182	110.244	114.641	123.903	1.47318	0.0850487	no
Q12929	108.149	104.581	102.347	99.1734	99.4884	100.106	106.021	98.8294	90.4771	94.3825	0.953432	0.170925	no
P11387	86.447	83.2063	83.4304	77.6511	82.61	74.1782	80.2811	149.311	145.907	129.521	1.40125	0.109004	no
Q9H0W9	102.482	97.8039	95.0788	95.2861	103.891	104.21	104.873	96.5095	94.9963	107.661	1.02772	0.402441	no
Q9NXH9	83.4328	91.1307	104.238	107.612	88.4807	89.3943	82.1948	111.635	137.237	98.4683	1.09273	0.445824	no
P05091	95.8512	93.7374	83.3308	90.7351	93.5128	114.821	115.685	105.696	103.389	102.554	1.18588	0.0017233	no
P58546	91.9931	98.8466	112.9	110.456	91.521	93.2984	78.2716	97.0663	122.757	101.226	0.974103	0.766955	no
P16930	90.1846	84.8746	82.9326	105.147	98.0207	108.615	94.7297	109.501	119.622	103.065	1.16127	0.034056	no
P04179	98.5037	101.975	111.307	106.284	96.7627	99.0044	93.1988	98.7366	65.7596	132.993	0.95117	0.669413	no
Q9HCE1	97.4186	106.875	99.4594	111.215	100.746	96.5018	95.5909	103.098	100.991	88.458	0.939745	0.122721	no
P30837	50.759	51.9257	48.087	97.6564	107.141	127.334	138.267	123.978	115.84	126.252	1.77651	0.0107247	up
Q6KB66	95.2484	97.3868	103.143	106.379	92.6741	97.9032	96.8348	106.346	107.724	94.9953	1.01813	0.635178	no
Q92733	95.8512	93.1118	108.221	104.578	93.9322	99.0044	94.9211	101.706	111.967	95.6082	1.01516	0.738013	no
Q9Y4G6	97.1775	87.2728	105.732	94.9069	99.1739	99.7051	97.696	101.242	106.064	111.339	1.06563	0.141209	no
O15400	89.4611	89.4624	97.0699	94.2432	90.5774	90.4954	89.8497	114.327	116.117	125.843	1.16453	0.105201	no
Q8WU90	102.965	101.766	107.325	107.896	98.0207	95.4006	95.878	100.407	100.346	91.4202	0.933354	0.0245493	no
Q99653	101.036	101.245	99.4594	102.492	102.319	100.806	96.6435	98.8294	100.438	98.5704	0.977765	0.0430464	no
Q53EL6	104.894	100.202	97.3686	95.2861	100.956	101.407	102.672	94.0967	92.5061	114.607	1.0132	0.768563	no
P38432	107.787	103.122	104.039	99.7423	102.109	100.506	99.5141	97.9014	95.3653	93.2589	0.941459	0.0121434	no
Q6BCY4	101.759	101.662	103.243	100.311	100.851	96.5018	99.227	99.7574	98.2244	100.511	0.973211	0.014631	no
Q13242	87.2909	103.226	93.7845	106.569	96.4482	91.6967	85.5438	112.749	113.35	106.742	1.04671	0.515511	no
P35613	108.993	103.33	101.849	102.397	94.666	96.2014	95.1125	98.087	104.312	97.7533	0.96133	0.198076	no
Q92973	92.7165	95.51	93.4858	98.9838	89.9484	110.717	92.6246	108.48	114.826	100.613	1.1203	0.0428414	no
Q15907	108.27	103.851	102.147	102.492	97.2869	96.2014	98.94	101.985	97.9477	93.6674	0.950771	0.0555613	no
Q7L7L0	94.1633	95.6143	92.1916	82.9605	94.037	107.513	117.025	94.2823	94.2585	129.725	1.18266	0.0681837	no
P78527	107.908	102.079	96.6717	99.6475	106.408	104.01	99.9925	93.9111	97.5788	95.5061	0.957646	0.15213	no
Q9Y383	103.085	106.041	103.143	105.81	105.988	95.6008	103.15	98.3654	90.4771	91.0117	0.91325	0.0159074	no
P23229	105.617	78.7228	120.367	93.3899	81.981	95.0002	93.1031	100.129	112.981	119.204	1.08403	0.412594	no
O95777	105.617	101.036	102.546	96.329	107.875	96.702	106.021	88.2505	98.6855	100.613	0.954945	0.229133	no
P60981	94.6456	100.932	103.641	111.215	97.9159	97.5028	97.6003	101.985	103.389	90.2966	0.965427	0.362384	no
Q14699	98.986	104.373	104.437	107.043	90.4726	94.0992	99.3227	103.284	105.51	92.1353	0.97831	0.591117	no
O00193	114.78	113.653	109.117	103.914	98.6497	106.612	50.9053	105.975	92.5061	110.624	0.863934	0.2599	no
Q2NKX8	88.2555	93.2161	112.402	106.948	88.1662	97.6029	82.5775	108.944	122.85	95.1996	1.03719	0.678988	no
Q9H6F5	100.192	101.349	127.137	93.8639	91.9403	102.208	94.6341	95.6743	86.1423	110.215	0.950225	0.516931	no
Q96BW5	102.965	101.766	98.9616	96.0446	100.013	103.109	102.098	98.7366	99.9767	98.3661	1.00507	0.746889	no
P55039	96.8158	100.202	95.8752	99.7423	98.3352	103.109	98.4615	108.852	101.545	96.9361	1.03652	0.167014	no
Q96D71	105.255	102.809	104.537	100.785	101.271	97.1024	102.289	99.1078	94.8119	94.791	0.948403	0.0163657	no
Q9UIW2	98.5037	105.311	103.143	103.25	97.9159	99.8052	91.4764	102.449	106.341	92.2374	0.968874	0.366646	no
P06454	76.5604	85.396	127.535	118.799	73.9087	75.88	70.9038	124.163	155.776	79.6735	1.05018	0.815969	no
Q96JM3	104.05	103.434	101.65	100.975	103.053	102.208	102.959	95.6743	94.5352	94.1782	0.953996	0.0689614	no
Q96EK6	91.5108	90.5051	102.844	99.4578	91.521	90.1951	80.4724	91.1272	102.928	161.186	1.10522	0.530134	no
P00918	94.6456	107.814	100.554	109.508	93.1983	98.1034	90.5195	104.861	104.219	96.0168	0.976272	0.58935	no
Q15370	74.1491	108.231	110.809	107.706	97.6014	98.8042	97.5047	107.831	99.6078	93.8717	0.998239	0.981388	no
Q96PZ0	106.22	106.458	99.2602	98.6045	99.9078	100.706	104.394	99.479	91.8605	96.3232	0.965349	0.234357	no
P0DN79	112.369	106.875	100.455	102.681	99.0691	98.4038	95.878	95.2103	98.1321	95.0975	0.92573	0.0299204	no
Q9BYJ9	91.3902	86.3344	89.2048	86.4686	82.2955	114.721	114.154	112.378	111.321	108.683	1.28819	2.39507e-06	no
Q14318	112.007	102.6	103.84	98.1305	103.891	96.9022	100.28	96.1383	92.1372	98.8769	0.930572	0.0302835	no
Q9BXR0	98.0214	95.8228	96.4726	96.8979	105.883	103.709	106.404	96.4167	93.6129	108.785	1.0321	0.390386	no
P51531	105.135	103.539	102.546	100.975	99.2787	98.3037	102.098	101.428	93.7974	95.3018	0.959832	0.0717925	no
P62263	105.014	100.723	105.134	104.388	106.093	97.3026	96.8348	95.9527	97.1176	94.2803	0.923535	0.00021268	no
Q8N3X1	86.2058	86.3344	103.74	99.7423	90.7871	91.8969	81.525	112.378	136.776	105.618	1.1315	0.27727	no
Q96A33	108.149	104.06	102.645	100.785	106.827	100.806	97.9831	98.087	93.0595	91.3181	0.921119	0.00653487	no
Q99426	106.461	104.164	95.7757	97.7512	102.843	104.71	104.777	94.4679	89.7393	103.371	0.980414	0.606471	no
Q9BR76	107.305	108.961	100.754	104.957	101.48	96.6019	100.949	97.8086	92.2295	92.2374	0.91665	0.00553344	no
Q9H2P0	105.858	103.226	109.216	108.086	92.3596	89.3943	93.1988	99.8502	109.292	90.2966	0.929226	0.164896	no
Q01970	106.702	101.766	101.052	96.6135	101.795	99.5049	101.619	97.0663	95.1808	102.043	0.975362	0.262971	no
Q9BXJ9	86.0853	93.1118	86.7158	94.6224	82.5051	110.717	105.255	116.461	119.714	99.7962	1.24581	0.00159065	no
O95208	85.2413	91.235	103.641	102.587	85.755	94.0992	83.6301	109.316	128.752	111.134	1.12482	0.227538	no
Q9UKF6	109.114	99.2637	105.732	98.4149	92.8838	102.308	94.9211	100.5	102.375	96.9361	0.983443	0.622601	no
P78540	101.277	104.477	95.6761	99.7423	101.271	95.3005	105.16	99.479	97.3021	102.248	0.994121	0.800594	no
Q15008	95.369	94.3631	95.477	103.345	96.6579	94.4996	97.3133	103.562	116.301	101.635	1.05791	0.223971	no
P78332	101.759	93.1118	117.081	104.293	93.9322	98.1034	89.0842	100.314	107.078	95.7103	0.96102	0.472587	no
P08574	87.8938	102.079	85.2224	93.3899	93.1983	97.3026	87.5532	88.9929	99.9767	166.701	1.17052	0.352492	no
Q9H488	95.4895	95.3015	100.256	108.749	96.9724	98.2036	98.5572	103.098	101.545	101.43	1.01221	0.669617	no
O95757	98.5037	104.477	107.325	101.923	101.375	93.1983	98.3658	97.9942	103.85	93.9739	0.948947	0.0636728	no
Q8N3D4	96.9363	103.33	101.052	121.075	103.891	102.008	93.0074	89.6425	92.2295	98.4683	0.903227	0.0726215	no
P23497	95.2484	102.392	103.143	104.957	93.7225	98.0033	97.9831	106.439	102.836	94.4846	1.00057	0.985798	no
Q8N7H5	110.56	99.3679	97.1695	96.8979	100.222	103.609	104.873	95.3031	94.443	101.43	0.990957	0.789447	no
Q9GZT8	117.312	110.316	91.9924	84.0035	116.681	92.9981	115.015	91.3128	77.6572	111.134	0.938136	0.523954	no
Q7Z3T8	102.362	97.4911	96.2735	95.3809	105.15	106.813	102.289	99.5718	96.6565	100.409	1.01829	0.493409	no
Q9ULH1	98.3831	105.52	96.5721	96.8979	103.472	108.915	99.6098	98.087	93.1517	101.839	1.00151	0.963047	no
P06703	88.0143	90.9222	110.311	111.783	106.617	107.914	94.7297	99.7574	100.807	87.6409	0.966907	0.595542	no
Q8ND56	109.475	104.06	100.057	98.5097	101.585	100.306	101.141	97.3447	93.8896	97.6511	0.954534	0.082411	no
P10155	104.773	99.3679	118.575	105.241	90.0533	89.5945	90.0411	101.706	109.938	91.3181	0.931636	0.282527	no
Q92696	64.6242	96.4484	89.603	92.9158	98.4401	99.0044	101.045	99.1078	96.0109	160.062	1.25609	0.15121	no
P54105	80.4186	88.4197	114.294	111.025	87.0131	88.7936	87.2662	114.141	125.617	96.5275	1.06479	0.556799	no
P78318	96.9363	100.306	101.152	102.018	101.166	97.703	100.567	101.892	99.3311	99.4897	0.994825	0.658064	no
P33992	117.192	114.591	100.754	108.465	104.206	91.8969	98.7486	92.7048	89.0014	88.3559	0.845013	0.00261945	no
Q9HAV0	90.3051	91.8606	101.251	109.792	101.166	99.5049	94.8254	100.129	107.908	101.941	1.02009	0.646793	no
P60903	79.6952	104.686	103.442	112.637	90.4726	96.702	102.289	113.399	102.928	88.9687	1.0272	0.716993	no
O75608	94.6456	96.7612	99.3598	103.914	95.8192	103.009	95.4952	103.284	102.836	104.597	1.03817	0.143552	no
Q8TBA6	108.39	99.6808	96.7713	97.7512	106.303	101.107	105.829	94.3751	93.8896	99.8983	0.972888	0.418486	no
O75306	99.9505	101.558	107.225	106.284	90.5774	96.6019	89.0842	99.479	116.67	92.0331	0.976807	0.691807	no
P52758	79.454	103.956	99.9571	98.889	109.448	102.508	110.805	100.964	92.045	100.613	1.03098	0.621887	no
P37837	98.2626	99.9936	98.2646	113.016	99.6981	95.801	98.7486	104.397	100.715	91.0117	0.96355	0.335448	no
Q13555	99.7094	105.624	103.442	106.948	101.585	94.8	97.409	101.057	100.991	89.3773	0.934905	0.0351556	no
Q8IWZ3	99.7094	96.2399	89.8021	88.4596	98.8594	93.7989	93.2944	87.5081	88.817	168.949	1.12534	0.493956	no
Q8WTT2	84.2767	94.1545	114.095	108.749	92.3596	93.1983	89.2756	111.914	113.996	93.5653	1.01684	0.831698	no
Q9HCJ6	106.099	104.894	97.7669	95.0965	99.0691	101.207	98.5572	98.7366	102.282	98.979	0.993709	0.789244	no
Q15758	88.8583	91.9649	103.342	104.578	89.2146	93.9991	88.9885	108.48	128.199	98.1618	1.08342	0.344531	no
P84090	91.0285	105.624	94.581	96.6135	103.367	96.6019	104.394	105.975	98.3166	103.371	1.03551	0.322413	no
Q9Y4W6	98.6243	97.4911	92.6893	96.1394	98.7546	102.508	107.743	101.892	104.496	100	1.0681	0.00537476	no
Q86X55	101.638	94.5716	95.9748	96.2342	107.351	99.1045	100.375	92.612	99.7	115.322	1.02288	0.62515	no
Q92804	71.1349	84.1447	102.048	115.481	94.3515	90.6956	94.9211	118.224	124.879	95.4039	1.12194	0.3001	no
Q8WVJ2	106.341	102.809	103.541	102.302	98.9642	97.1024	100.567	96.5095	98.1321	96.6297	0.951325	0.00964485	no
O15067	104.653	97.2826	100.754	98.4149	103.787	100.706	100.662	97.4375	98.1321	100.818	0.985869	0.412041	no
P82970	88.7377	103.747	94.7801	84.3827	113.851	105.311	110.422	106.903	85.9579	107.355	1.06272	0.402753	no
Q5JSZ5	95.369	97.4911	100.355	95.6654	105.464	101.207	99.4184	101.985	101.176	102.656	1.02447	0.273288	no
O00571	101.759	95.4057	104.139	97.4668	104.73	101.807	103.246	98.551	91.8605	103.473	0.990939	0.756699	no
P49354	88.7377	101.975	96.8708	98.5097	97.0772	107.814	92.3376	101.706	109.384	104.597	1.06761	0.120578	no
Q99496	110.319	103.122	99.0611	96.329	106.617	105.311	105.925	95.6743	86.1423	96.1189	0.949022	0.27354	no
Q10713	102.241	111.046	94.1827	97.846	95.3999	104.911	107.36	102.17	94.9963	91.6245	1.00069	0.987463	no
P84098	102.241	103.851	103.342	99.363	107.666	100.206	102.48	93.54	96.0109	94.076	0.941621	0.0274267	no
Q3LXA3	66.6739	69.9642	73.574	104.009	112.383	111.518	110.04	116.183	116.209	111.441	1.32533	0.0423659	up
Q8IWI9	101.88	99.0551	136.296	85.5205	46.2322	134.342	57.8904	90.3848	105.418	146.068	1.13885	0.560507	no
Q92890	99.9505	102.392	100.853	100.216	105.674	102.909	100.28	99.1078	95.0886	95.5061	0.968188	0.11574	no
P30049	108.27	106.771	95.3774	95.6654	102.948	97.3026	106.021	93.7256	102.375	94.8932	0.971093	0.43418	no
Q4J6C6	91.9931	99.3679	101.55	106.853	97.182	97.9032	97.409	108.48	103.481	94.2803	1.00927	0.799895	no
P78406	105.255	105.937	102.347	100.88	102.529	100.706	102.289	97.8086	91.6761	93.8717	0.940814	0.0344829	no
Q9HCG8	99.3477	99.785	101.849	100.975	95.5047	99.8052	105.447	101.799	97.2098	99.0812	1.01182	0.527558	no
Q8N9N8	106.943	111.984	99.8576	99.1734	105.359	98.7041	105.447	96.4167	85.4045	95.3018	0.919658	0.0724042	no
Q9Y6D9	95.4895	97.2826	105.134	101.354	96.6579	95.1003	90.998	103.098	105.603	109.296	1.01649	0.683872	no
O95785	104.894	106.041	106.03	92.5366	87.7469	111.518	96.8348	92.3336	97.8555	107.661	1.01801	0.743398	no
Q13557	98.142	100.932	97.8664	102.207	107.141	99.4048	101.428	98.7366	96.9332	98.7747	0.97825	0.279621	no
P49006	85.3618	89.7752	109.714	109.508	91.7306	92.3974	87.8403	111.357	122.573	94.9953	1.04747	0.595242	no
Q9BWF3	98.986	100.828	108.718	102.018	101.9	97.703	97.6003	100.685	100.991	91.4202	0.95307	0.0783369	no
Q6YP21	64.7448	88.6283	91.4946	92.5366	92.5693	113.52	121.044	106.996	110.214	111.134	1.30917	0.00489974	up
P51114	107.787	107.084	91.6938	96.6135	101.795	93.3985	99.3227	92.8904	82.0842	133.504	0.992528	0.938448	no
Q15286	42.9221	49.4233	59.5362	58.2146	39.5228	121.128	115.685	181.79	170.532	138.203	2.91379	0.00120042	up
O15511	105.376	103.33	105.732	102.207	97.3917	95.7009	95.5909	99.1078	101.36	96.2211	0.949311	0.0262218	no
Q8N8S7	115.986	107.292	89.8021	90.1663	114.48	104.71	117.025	88.7145	75.3515	104.393	0.94682	0.568052	no
P60660	106.702	103.226	103.243	98.9838	101.585	100.306	103.437	96.6951	94.5352	94.5867	0.952934	0.057109	no
Q14764	101.638	99.0551	97.2691	99.363	106.932	97.703	103.533	94.8391	100.346	101.226	0.986891	0.572308	no
O43768	119	113.757	100.853	106.095	118.673	96.3015	104.298	84.5386	75.9048	89.173	0.806293	0.0082404	no
Q9Y4B5	100.312	98.3253	100.057	98.5097	101.166	101.507	101.045	101.613	98.3166	100.715	1.00969	0.269382	no
Q9UGU0	106.582	101.87	97.6673	95.1913	102.948	107.213	106.308	98.4582	90.7538	96.5275	0.990088	0.794347	no
O95359	96.3335	92.2777	104.935	98.1305	101.9	99.1045	101.906	102.077	103.85	99.4897	1.02604	0.324362	no
Q12830	104.653	103.851	100.654	96.8031	100.117	102.408	97.9831	97.7158	98.2244	100.613	0.981951	0.313775	no
O95881	106.943	101.975	97.0699	97.0875	101.271	102.208	105.447	98.6438	92.8751	99.694	0.989137	0.70341	no
Q9H7Z7	106.099	99.5765	97.966	100.69	98.5449	101.707	98.5572	100.407	100.53	98.0597	0.992809	0.669196	no
P30876	111.043	105.103	100.754	99.4578	106.408	97.1024	101.906	98.551	91.7683	92.2374	0.92119	0.0197301	no
P18754	104.773	104.477	100.455	98.9838	100.537	100.106	103.916	95.1175	103.481	90.5009	0.968374	0.300438	no
Q15369	102.121	109.482	94.8796	101.259	102.214	99.2046	107.073	101.149	91.7683	93.0546	0.96528	0.358581	no
Q13636	79.6952	87.1685	108.221	110.361	91.2065	92.898	84.2042	113.027	124.879	102.35	1.0854	0.410772	no
P25788	107.185	101.245	96.9704	96.8979	98.6497	96.8021	99.3227	94.0967	112.52	98.4683	1.00052	0.98919	no
P16070	104.17	101.349	106.926	105.241	98.3352	95.801	98.4615	100.5	100.253	90.5009	0.940883	0.0353354	no
Q14004	98.3831	101.558	108.917	95.1913	91.3113	96.702	119.226	93.8183	99.5156	95.8125	1.01961	0.735665	no
P49418	104.291	103.434	100.057	103.25	100.956	100.106	97.0262	100.036	96.1953	97.1404	0.958036	0.00571778	no
O14737	94.8867	91.1307	109.216	90.7351	90.8919	97.3026	95.878	90.1064	85.9579	157.508	1.10463	0.500917	no
Q96CN7	98.986	94.9887	103.143	103.914	91.4161	96.8021	93.1988	105.418	116.578	94.3825	1.02829	0.596126	no
Q9Y6M7	97.0569	99.4722	99.4594	101.639	100.432	101.907	104.011	101.242	101.176	93.8717	1.00833	0.675563	no
Q96EE3	100.071	99.1594	103.342	104.483	104.206	99.3047	99.227	99.7574	97.3943	94.4846	0.958742	0.0212648	no
P49189	82.7094	87.7941	97.8664	101.354	79.7794	92.0971	84.2042	108.202	117.039	145.455	1.21689	0.148583	no
O75113	111.163	100.411	102.147	99.7423	102.424	98.2036	100.184	96.1383	94.7197	98.979	0.946378	0.0534948	no
Q9H3P2	102.121	97.5954	98.5633	96.5187	98.6497	105.211	99.0356	100.5	100.346	103.167	1.03002	0.0777237	no
Q9BS26	98.142	102.079	103.641	107.138	99.0691	95.801	96.4521	102.077	103.574	92.4417	0.961333	0.174223	no
Q9UDT6	104.653	97.6997	102.944	92.9158	101.166	105.411	96.6435	96.7879	100.899	103.78	1.0083	0.770505	no
Q8NHV4	102.965	101.245	105.632	101.354	96.9724	97.3026	95.0168	100.036	103.758	97.1404	0.970651	0.18616	no
Q7Z4V5	112.851	105.207	105.931	103.724	100.222	95.2004	102.48	97.8086	86.7879	94.3825	0.902875	0.0150898	no
Q14692	6.63122	106.354	109.316	113.869	111.964	111.217	107.743	101.521	100.807	115.833	1.19857	0.442487	no
Q96EA4	91.7519	102.183	96.0743	104.104	104.835	103.309	103.533	99.6646	92.7828	102.35	1.00539	0.872059	no
O15439	99.9505	94.4673	99.758	101.259	99.5933	100.005	95.3995	103.84	101.176	105.516	1.02204	0.333223	no
Q9BX68	102.965	100.411	100.754	97.6564	103.682	101.107	102.672	97.4375	94.074	102.043	0.983908	0.430194	no
Q9NS69	91.3902	88.2112	99.1607	98.0357	99.4884	94.8	93.3901	105.14	120.267	107.968	1.09507	0.14751	no
O95490	111.525	101.036	97.8664	97.4668	100.327	99.3047	102.576	96.1383	98.3166	99.3876	0.975408	0.405534	no
Q9NT62	92.837	94.8844	99.9571	103.345	93.7225	89.4944	89.8497	103.748	104.127	127.886	1.06263	0.444476	no
Q9Y613	95.8512	101.141	105.134	99.363	99.9078	104.811	89.467	104.397	101.36	99.1833	0.995655	0.895016	no
O43665	91.5108	89.5667	99.2602	91.0196	107.875	105.011	110.709	98.8294	101.545	104.597	1.08651	0.0795305	no
Q9NTX5	97.5392	98.8466	100.455	99.9319	97.2869	104.11	96.8348	101.242	104.588	99.4897	1.0247	0.177752	no
Q8N5A5	84.1562	75.9075	73.2754	104.672	115.423	111.718	114.154	105.325	100.899	111.747	1.19939	0.0941083	no
Q02978	87.7732	97.5954	107.922	94.7172	98.8594	105.912	92.1462	103.84	105.787	104.597	1.0522	0.259706	no
Q8ND24	103.929	101.453	108.021	105.905	96.8675	96.8021	93.5815	98.3654	100.807	96.1189	0.940908	0.0325121	no
Q9NUP9	101.156	99.9936	100.654	104.767	94.037	98.4038	92.816	104.861	105.326	98.3661	0.998332	0.955688	no
O60888	108.631	95.7185	89.5035	84.9516	113.536	105.912	113.006	95.7671	84.6666	113.79	1.04225	0.60785	no
Q9BV73	104.17	99.3679	96.6717	98.889	103.472	103.709	102.385	98.3654	94.443	101.226	0.99514	0.828676	no
P23284	93.5604	98.8466	103.043	111.215	84.8115	106.112	79.5156	101.613	121.927	97.1404	1.03018	0.727448	no
O75347	112.972	109.899	98.6629	97.7512	105.988	98.7041	99.1313	96.0455	87.4335	99.1833	0.914758	0.046621	no
Q9H2J4	109.958	106.145	108.121	104.672	94.2467	95.0002	98.3658	103.284	94.9041	88.0494	0.916772	0.0469988	no
Q96RN5	99.4683	96.7612	100.455	99.1734	102.633	103.209	98.4615	100.407	98.1321	102.758	1.00898	0.546023	no
Q9NP61	103.809	106.145	117.081	85.9945	65.7315	100.606	76.932	106.439	115.932	122.37	1.0909	0.487357	no
Q9BUL8	99.1066	103.434	116.086	87.6063	84.9164	101.307	85.8309	94.9319	108.277	120.532	1.04017	0.641633	no
Q96S66	49.5533	101.036	111.805	109.223	96.9724	100.406	95.1125	112.471	116.117	97.2425	1.11259	0.423192	no
Q16831	94.525	94.1545	97.2691	96.5187	93.3032	100.806	96.8348	109.223	115.01	100.715	1.09841	0.0458405	no
O95232	92.3548	98.8466	102.645	105.431	99.8029	97.703	97.409	104.49	108.554	91.3181	1.00079	0.983679	no
O75521	90.908	99.5765	93.4858	100.88	110.496	109.816	101.141	91.7768	100.715	102.043	1.02048	0.660804	no
O14617	94.0427	97.2826	113.497	108.465	96.7627	99.3047	96.8348	100.407	100.899	91.8288	0.959267	0.357374	no
Q8IVD9	103.447	103.226	101.55	100.975	102.319	101.107	99.6098	95.7671	94.9963	99.8983	0.96063	0.0258228	no
Q9BQC3	91.9931	96.3442	92.6893	100.216	103.367	103.309	105.064	99.479	100.346	107.049	1.06322	0.0512022	no
P08648	98.2626	95.8228	102.048	100.785	91.2065	101.207	89.5627	100.407	116.209	103.984	1.04762	0.361522	no
Q7Z4H7	31.7093	71.1112	68.2974	73.7638	77.0537	75.6798	75.2097	166.85	152.916	189.889	2.05179	0.0442843	up
P14406	103.085	102.392	104.039	98.6045	99.4884	94.4996	98.1745	94.0039	102.928	105.108	0.974596	0.336341	no
Q08257	97.6597	101.87	96.7713	104.957	99.0691	106.813	96.8348	99.5718	96.8409	100.818	1.0011	0.964069	no
O94788	109.475	103.33	103.442	99.5526	94.8757	102.608	88.6058	100.036	104.312	96.7318	0.964004	0.347204	no
P61020	102.362	100.202	96.5721	98.0357	103.577	101.207	105.064	96.6951	98.1321	100.613	1.00192	0.923399	no
Q9NW13	93.4399	96.8655	101.251	97.1823	105.674	101.407	98.7486	96.6951	102.744	106.64	1.02391	0.409036	no
Q9NW82	95.2484	97.4911	96.6717	102.113	99.9078	100.706	102.672	101.892	99.7	103.78	1.03524	0.0469775	no
Q9UPN6	98.3831	92.1734	101.849	100.406	102.843	102.608	102.193	97.7158	100.438	102.35	1.01947	0.395925	no
P55081	89.5817	94.6759	114.592	109.698	89.1098	94.6999	84.874	111.264	118.238	89.4795	1.00181	0.983335	no
Q1KMD3	95.1278	93.946	110.809	97.846	93.9322	107.113	92.1462	99.943	105.049	104.188	1.03413	0.443772	no
Q8NFH4	110.319	107.292	106.428	100.501	103.367	95.3005	98.4615	94.0967	91.4916	97.4468	0.903182	0.0015481	no
O15061	103.929	103.226	99.2602	96.6135	102.424	102.909	103.724	96.8807	94.3507	99.694	0.984381	0.502751	no
Q9NWU1	107.064	98.221	99.5589	97.4668	102.843	98.3037	101.236	95.5815	103.113	99.5919	0.985494	0.522628	no
Q15599	102.241	102.496	96.5721	98.6993	100.327	99.0044	99.4184	100.964	104.312	97.3447	1.00141	0.932595	no
P48556	79.8157	87.8984	97.8664	104.009	84.497	86.1909	80.5681	120.451	154.115	95.7103	1.18267	0.297921	no
Q96C57	98.986	89.671	94.581	88.8389	106.932	107.013	102.385	92.0552	102.928	119	1.09263	0.146351	no
O94842	105.255	102.809	100.654	98.0357	103.682	101.907	102.289	99.1078	93.7051	95.7103	0.965292	0.134046	no
O15126	68.603	65.6892	64.9124	62.3863	66.5702	58.6619	66.8849	179.099	185.935	166.089	2.00106	0.0802335	no
Q96HE7	93.9221	96.7612	98.1651	102.113	89.8436	101.607	87.8403	107.46	121.374	98.6726	1.07518	0.272737	no
Q9NR31	87.6526	95.1972	109.316	114.059	93.0935	96.0012	85.8309	108.016	112.151	95.5061	0.99637	0.959462	no
Q9NZ52	99.2271	94.2588	94.581	97.2772	105.674	103.409	110.04	97.623	94.3507	105.312	1.04015	0.291913	no
P46783	99.4683	100.306	108.121	94.2432	96.9724	100.706	96.0694	102.727	102.836	99.694	1.00585	0.831954	no
Q8N3F8	102	100.932	107.524	99.1734	101.9	99.7051	100.184	95.9527	95.273	99.8983	0.959893	0.0501679	no
Q8WW12	105.255	102.287	104.338	99.8371	98.9642	97.5028	106.499	98.6438	93.8896	95.3018	0.963099	0.182328	no
P31483	105.255	105.728	104.338	101.07	100.851	93.7989	100.471	100.036	97.7632	93.1567	0.938101	0.0104412	no
O94992	72.3405	79.8697	81.2401	85.236	86.1744	83.0876	84.4913	76.6508	80.8852	273.852	1.47944	0.371197	no
Q9NV06	106.099	106.98	97.0699	99.4578	105.359	101.207	106.116	96.0455	90.6616	94.6889	0.949032	0.15799	no
Q13045	107.305	104.477	98.9616	98.3201	105.359	100.206	99.1313	95.7671	94.9963	99.3876	0.951528	0.0505365	no
P62993	98.8654	99.8893	100.256	98.7942	103.053	102.909	102.48	99.1078	95.6419	100.613	0.999789	0.989391	no
P62829	110.922	108.648	94.4814	93.3899	109.238	104.01	108.987	90.5704	85.4967	100.103	0.946751	0.370119	no
P63313	79.454	89.4624	126.539	110.077	81.5616	86.8916	77.7932	119.894	137.422	82.6357	1.03601	0.819407	no
Q8IZP0	104.412	105.937	96.7713	103.061	101.9	101.207	101.811	98.6438	94.3507	94.4846	0.957851	0.089356	no
Q5QJE6	88.2555	98.4295	106.727	104.767	96.553	99.1045	94.8254	103.005	108.831	97.6511	1.01755	0.682271	no
Q6UXN9	89.8228	99.9936	101.152	107.801	101.585	100.506	98.4615	106.346	100.346	92.5438	0.9957	0.909211	no
Q9BVK6	74.3902	85.5002	105.433	107.138	85.3357	93.2984	83.4387	122.864	135.024	98.5704	1.1647	0.232393	no
P49773	57.3902	55.5751	61.627	58.3094	56.4012	136.544	150.132	140.96	130.874	137.794	2.40683	2.83786e-06	up
Q7L2E3	97.6597	102.079	87.4127	94.6224	91.7306	90.7957	91.6678	87.4153	86.6957	175.077	1.1228	0.538957	no
P42696	103.206	99.1594	99.2602	97.2772	102.529	103.409	99.6098	97.9942	96.1953	104.086	0.999727	0.988859	no
Q4G0N4	92.2342	96.0314	90.7977	96.4238	91.2065	108.514	106.021	106.532	106.709	103.984	1.13942	5.24405e-05	no
Q9Y2B0	95.369	86.96	112.103	104.957	95.295	96.5018	82.7689	104.49	116.117	104.188	1.01897	0.796023	no
P42704	97.6597	93.7374	90.7977	88.5544	92.779	96.8021	92.6246	92.612	93.3362	165.067	1.16593	0.34276	no
Q12907	77.2838	88.2112	116.982	122.023	74.328	79.9843	74.5399	124.256	148.213	83.555	1.06625	0.729253	no
P61006	95.4895	104.581	94.3818	98.1305	104.416	95.801	105.447	99.3862	98.5011	104.801	1.01396	0.64124	no
O95456	80.9008	76.0118	92.988	92.6314	86.9082	106.312	98.5572	117.482	126.354	115.629	1.31412	0.00228752	up
Q8WVC0	108.27	95.3015	96.1739	91.6832	104.94	104.41	100.949	94.8391	91.0305	117.161	1.02422	0.674666	no
O95865	101.397	98.5338	90.2004	98.3201	106.408	112.719	105.351	92.9832	91.6761	105.516	1.02705	0.596107	no
P10321	102.482	89.5667	101.849	96.6135	107.351	108.214	100.949	96.6951	98.3166	100.103	1.01289	0.733317	no
Q96C86	99.1066	99.1594	97.2691	98.7942	98.4401	107.714	101.141	101.799	97.2098	100.613	1.03188	0.138994	no
Q14739	102.965	98.6381	106.229	98.6993	98.3352	99.7051	99.9925	100.593	98.87	97.6511	0.984044	0.37483	no
Q8TAQ2	111.043	107.501	99.8576	98.7942	105.569	97.2025	101.428	97.1591	92.1372	93.8717	0.921636	0.0221489	no
O14578	102.362	100.723	100.754	93.5795	94.666	93.9991	92.6246	90.292	87.0646	148.928	1.04232	0.740807	no
Q92747	91.2697	85.0832	81.3396	110.077	104.311	105.611	103.054	107.645	103.666	106.027	1.11423	0.12284	no
Q6P4E1	109.114	99.2637	98.2646	96.0446	105.988	102.008	103.15	91.4056	94.5352	104.597	0.974484	0.490609	no
Q9H2U1	46.6597	49.1105	47.9874	50.9141	50.0063	145.453	132.43	158.962	160.571	138.509	3.00774	4.74799e-05	up
Q96D15	94.2838	99.0551	101.849	104.009	97.182	98.4038	95.3039	102.077	107.355	100	1.01362	0.622691	no
Q53H82	12.7802	17.1	15.7303	132.642	131.987	134.942	124.297	131.865	138.805	136.875	2.14926	0.0675833	no
Q9Y2L1	98.5037	98.4295	91.0964	93.6743	90.9968	84.0887	85.8309	121.008	118.607	116.65	1.11315	0.270838	no
O60869	77.2838	104.686	105.831	102.681	108.19	102.108	101.332	101.242	96.6565	97.8554	1.00105	0.986408	no
P11413	92.5959	94.8844	88.707	95.5705	91.9403	108.715	108.317	109.594	104.865	103.065	1.15281	3.94977e-05	no
Q9NUQ6	95.4895	93.8417	88.1096	96.5187	96.7627	115.522	99.227	98.551	99.2389	117.774	1.12659	0.0489392	no
P43246	109.958	104.998	102.645	100.027	104.311	97.1024	100.758	96.6951	93.8896	93.6674	0.923695	0.00558707	no
Q8NCA5	99.83	97.8039	95.8752	100.406	98.0207	105.812	92.0505	100.5	105.234	105.516	1.03492	0.269898	no
Q9NRN7	100.553	93.4246	97.5677	100.406	107.666	107.413	97.9831	93.076	100.807	103.269	1.00587	0.865714	no
Q49A26	93.5604	84.1447	94.4814	95.1913	89.7388	115.822	84.1085	104.212	117.685	119.817	1.18491	0.0614858	no
Q15059	98.0214	113.653	96.6717	107.232	102.004	96.2014	100.375	100.129	94.9041	92.3395	0.935017	0.103533	no
O43633	110.319	111.359	100.754	104.388	100.537	101.607	101.141	97.8086	84.6666	92.0331	0.904997	0.0371249	no
Q8N543	86.447	94.5716	103.243	104.483	87.7469	94.0992	91.4764	112.099	121.835	99.5919	1.08943	0.254644	no
Q9NZ63	107.305	104.164	107.822	102.871	97.2869	97.2025	97.2176	99.1078	94.7197	95.4039	0.931084	0.0157762	no
O75934	77.1633	85.5002	88.9061	91.5884	88.5856	90.4954	81.1422	131.03	142.402	115.118	1.2975	0.0914011	no
P51003	87.1704	96.8655	99.8576	99.2682	104.416	105.411	96.9305	110.615	102.006	95.7103	1.04737	0.277796	no
Q12797	101.036	99.0551	111.705	109.129	90.8919	89.2942	90.4238	103.933	111.136	92.9524	0.952959	0.420799	no
Q6ZMI0	101.036	93.6332	94.2823	98.1305	107.456	101.607	108.891	100.221	93.9818	102.452	1.02551	0.488173	no
Q96CW1	98.142	99.3679	106.727	115.576	90.5774	91.4965	91.285	109.501	110.86	84.6786	0.95578	0.525411	no
P25685	110.922	103.226	101.749	98.6045	99.5933	101.607	103.246	96.7879	89.4626	99.0812	0.95349	0.179695	no
O76031	109.837	103.539	100.754	96.9927	102.738	95.7009	98.94	91.5912	91.2149	113.688	0.955775	0.363668	no
Q8IYD1	111.404	98.5338	102.546	102.871	99.0691	100.606	95.4952	93.6328	98.2244	101.635	0.951731	0.114884	no
Q8TD19	103.568	100.619	97.2691	100.216	101.271	100.106	97.3133	99.015	100.161	102.758	0.992863	0.608615	no
Q02750	94.7661	96.0314	99.1607	104.198	108.819	103.109	97.5047	101.985	97.0254	98.0597	0.989478	0.728693	no
Q5SSJ5	104.894	104.686	103.84	104.104	100.537	98.3037	98.0788	99.3862	96.1953	92.5438	0.935235	0.00240472	no
P24666	98.5037	96.7612	101.55	104.672	97.182	95.6008	98.7486	104.768	104.404	97.6511	1.00502	0.838571	no
Q15007	82.9505	72.6752	79.0498	109.792	111.02	106.012	104.394	107.552	112.428	109.806	1.18596	0.102971	no
P06865	101.397	103.122	93.4858	94.2432	98.5449	96.4017	98.8443	106.996	103.113	105.108	1.04008	0.188248	no
P55084	86.0853	93.3204	89.5035	99.5526	90.0533	104.31	105.351	112.378	117.039	98.1618	1.1717	0.005467	no
P08621	99.9505	99.785	84.5255	90.7351	91.2065	80.585	89.1799	123.699	120.267	118.897	1.14248	0.220289	no
Q13671	103.206	96.2399	106.628	100.406	101.48	99.5049	98.1745	95.0247	99.9767	101.737	0.973341	0.226217	no
Q5T0F9	107.305	103.33	101.948	98.2253	99.5933	98.3037	103.629	100.129	94.8119	95.6082	0.964888	0.149183	no
P48147	98.2626	98.9509	100.754	103.156	88.3759	99.1045	95.2082	105.975	114.365	94.4846	1.04012	0.412833	no
Q9C005	99.9505	97.8039	96.0743	100.596	101.585	103.209	103.82	100.314	94.9963	103.269	1.01935	0.354547	no
Q9Y3C1	93.4399	94.2588	100.156	99.8371	102.843	103.009	95.3995	96.8807	102.19	112.462	1.03956	0.307648	no
Q9UJ83	78.9718	92.2777	95.5766	96.8979	90.9968	91.1962	90.6152	97.1591	110.122	154.342	1.19509	0.215873	no
O15118	85.8441	92.0691	108.221	109.508	88.5856	93.2984	84.587	108.759	129.859	94.076	1.05442	0.592946	no
Q92530	102	98.7423	103.143	105.526	99.9078	108.114	92.7203	96.5095	100.991	94.076	0.966803	0.312091	no
Q5EBL8	113.454	108.544	104.039	101.164	104.101	98.2036	100.854	94.9319	86.9724	93.0546	0.892178	0.0073249	no
P21589	97.5392	98.221	92.3907	117.188	94.4563	99.9053	104.203	100.685	106.433	87.743	0.998348	0.976809	no
Q9UHY1	102.241	102.705	105.134	105.147	98.4401	98.5039	87.7446	99.5718	103.943	98.264	0.950085	0.134931	no
P25325	111.284	103.643	98.3642	101.07	99.2787	101.207	96.5478	96.3239	94.9041	101.737	0.955377	0.137001	no
Q9Y371	97.4186	100.202	94.4814	95.4757	96.9724	100.005	100.758	98.3654	99.2389	118.795	1.06731	0.168723	no
P23434	91.3902	90.4009	100.953	107.043	99.5933	105.311	93.5815	99.7574	107.171	103.576	1.0409	0.341118	no
Q16698	89.8228	96.1356	91.4946	94.812	88.9001	106.312	102.385	112.192	113.258	101.941	1.16246	0.00126631	no
Q9BRX5	99.83	98.6381	89.2048	92.7262	95.924	88.0929	94.8254	111.45	113.811	115.731	1.09991	0.168908	no
Q9NY27	70.532	73.7179	102.446	99.2682	80.3036	82.7873	69.0857	100.778	119.529	197.549	1.33655	0.280043	no
P17931	94.2838	99.1594	95.1783	99.6475	100.746	98.1034	102.098	107.46	99.4234	103.882	1.04489	0.072045	no
Q5T5Y3	63.1774	102.705	96.9704	101.544	105.15	109.215	102.193	102.356	103.297	108.479	1.11925	0.226683	no
Q6IN85	59.5604	72.988	77.5564	83.245	54.8287	69.8737	51.0966	146.899	211.298	155.261	1.82213	0.123772	no
Q0VDF9	95.6101	98.8466	88.1096	91.3988	90.0533	108.314	111.953	108.109	106.986	99.4897	1.15265	0.00104621	no
Q9UJ70	100.433	100.619	98.7624	100.501	101.061	103.109	104.107	98.2726	97.671	96.9361	0.997446	0.875023	no
Q14BN4	101.518	101.975	103.043	101.544	98.3352	97.6029	94.1556	103.098	100.53	99.7962	0.97782	0.233393	no
Q96PK6	96.9363	103.956	108.818	106.189	94.2467	92.2973	96.165	104.026	106.341	90.5009	0.959196	0.350216	no
Q5T4S7	110.319	104.164	99.1607	100.216	95.295	106.913	98.5572	95.4887	97.671	95.8125	0.971102	0.398677	no
Q96IU4	82.5888	95.51	104.238	110.74	84.6018	95.5007	82.5775	106.903	110.306	123.698	1.08647	0.378644	no
P19404	98.3831	97.8039	100.256	99.8371	100.537	97.2025	99.8011	99.3862	98.4088	109.704	1.01547	0.538543	no
Q13111	99.1066	96.9698	108.917	101.544	98.4401	94.6999	92.1462	101.613	108.739	98.3661	0.981359	0.614853	no
Q5JRA6	82.7094	81.538	89.603	86.279	79.2553	111.417	110.709	120.915	121.558	109.704	1.3694	2.27647e-05	up
O43353	96.4541	92.0691	98.5633	100.785	102.319	104.21	105.255	96.1383	100.991	103.678	1.04097	0.137053	no
P78346	86.6881	84.9789	82.4348	106.095	106.198	105.812	108.222	105.325	107.816	103.473	1.13777	0.0715481	no
P29084	88.1349	96.4484	112.103	110.551	91.6258	92.5976	89.9454	111.45	114.088	89.3773	0.997183	0.970414	no
Q9UM54	96.5746	98.8466	100.156	95.3809	116.891	103.009	102.385	91.684	102.375	94.791	0.973208	0.571442	no
Q9H3P7	84.1562	92.9033	87.114	113.206	105.464	104.811	102.672	106.81	102.375	97.549	1.06498	0.328587	no
Q9NRG9	101.518	104.164	105.632	104.767	101.375	94.8	94.9211	101.057	99.2389	94.2803	0.935917	0.00510936	no
P00492	46.4185	42.333	45.6975	45.3202	43.5065	55.0581	39.5186	212.135	227.438	218.796	3.37227	0.0665027	no
P35268	86.9292	83.1021	77.7555	96.5187	120.351	111.718	129.56	94.6535	86.6035	112.973	1.15248	0.219503	no
Q96GA3	56.6668	66.8362	87.4127	94.812	59.0221	111.518	112.432	141.331	147.198	106.129	1.69598	0.0022607	up
O75489	85.1207	89.3582	107.723	108.275	99.3836	97.703	91.7635	104.119	114.365	99.0812	1.03505	0.586028	no
Q02218	98.2626	102.913	86.9149	91.5884	96.3434	101.007	114.92	100.5	107.724	100.103	1.10132	0.0419069	no
Q13011	92.837	94.3631	90.9968	96.8979	82.5051	103.009	105.447	114.605	116.486	99.4897	1.17796	0.00496832	no
Q9UIU6	112.851	102.6	102.347	92.2521	112.278	103.709	97.7917	92.8904	93.9818	95.0975	0.925607	0.118521	no
Q9Y3B3	95.2484	97.5954	95.0788	100.785	96.3434	98.8042	100.471	106.903	108.646	99.0812	1.05949	0.048291	no
P59998	100.433	96.9698	90.2004	95.4757	97.3917	91.4965	96.6435	102.634	95.8264	135.445	1.08653	0.360082	no
Q92769	103.206	117.406	107.723	118.705	100.117	88.8937	86.405	98.087	100.622	80.7971	0.831215	0.00783995	no
Q14694	111.043	107.292	100.953	94.4328	107.666	101.907	101.715	95.3959	89.1859	95.6082	0.927935	0.0838094	no
O75962	103.809	104.581	103.94	101.828	102.738	95.801	101.141	96.9735	95.9186	96.0168	0.939939	0.00170772	no
Q9NVP1	78.8512	75.9075	85.5211	87.1323	82.4003	83.8885	86.405	93.2616	83.9288	245.047	1.44586	0.313346	no
Q8WUX9	104.412	101.245	103.442	103.819	97.3917	94.6999	94.2513	100.964	103.02	98.5704	0.963153	0.120238	no
Q8NEF9	60.6455	58.0776	59.0384	60.8693	62.7962	141.649	143.243	134.185	130.597	136.16	2.27529	7.43446e-07	up
Q8TDQ7	91.8725	103.539	95.7757	99.363	103.891	100.106	103.82	105.047	105.603	90.0923	1.02068	0.594425	no
O60343	103.688	102.183	100.654	100.406	99.9078	98.5039	97.8874	99.2934	99.6078	100	0.977219	0.0256351	no
Q9NW64	112.851	103.122	104.836	99.4578	101.271	97.6029	102.672	98.7366	87.9869	96.3232	0.926725	0.0518583	no
O00268	102	103.851	102.147	99.5526	101.795	98.9043	97.5047	95.3959	100.253	100.92	0.967864	0.029516	no
O43719	106.461	105.311	99.9571	99.363	101.9	100.005	100.28	98.2726	96.3798	95.3018	0.955646	0.0329352	no
Q13330	99.2271	101.245	103.84	99.5526	97.4966	99.5049	100.28	100.129	101.545	98.0597	0.996323	0.771299	no
Q9H2D6	106.22	103.539	99.9571	99.1734	104.625	102.108	99.8011	94.3751	94.9041	99.0812	0.954733	0.0496592	no
P62328	93.9221	93.1118	104.039	101.923	100.432	98.1034	94.7297	100.036	104.773	108.887	1.02655	0.453222	no
Q8TCS8	102.362	102.809	94.2823	99.6475	99.8029	103.91	104.49	100.407	100.622	93.1567	1.00738	0.778586	no
Q02878	99.83	103.33	107.723	107.612	101.061	94.0992	97.3133	100.778	100.53	88.458	0.926136	0.0286532	no
O15056	106.341	98.7423	99.8576	97.2772	100.537	103.91	103.916	96.7879	96.1953	99.3876	0.994911	0.82792	no
Q16822	85.1207	78.7228	78.4524	75.7548	77.1586	122.529	124.584	117.667	117.777	116.752	1.51644	8.45569e-08	up
Q15714	86.3264	92.1734	90.499	91.6832	89.6339	93.3985	89.5627	122.864	124.786	114.607	1.21075	0.0615772	no
Q92896	98.3831	98.6381	90.7977	96.5187	103.682	105.211	105.255	100.407	101.914	100.205	1.05117	0.0772853	no
Q9NVT9	102.121	110.42	103.541	98.0357	106.932	95.2004	104.681	95.2103	90.9382	96.2211	0.925538	0.0361329	no
Q8IXT5	104.773	103.226	109.515	103.819	98.7546	95.4006	89.754	100.221	101.36	95.1996	0.926643	0.0227645	no
P82979	110.922	103.33	103.541	99.6475	97.6014	97.0023	102.385	96.9735	96.1953	96.0168	0.948606	0.0844619	no
O15446	105.497	101.453	99.3598	103.819	102.633	97.703	106.786	96.7879	93.7051	94.8932	0.955365	0.124906	no
Q96CS2	102.603	101.662	101.55	100.596	102.109	100.506	97.9831	101.613	97.0254	96.3232	0.970367	0.0386731	no
P10644	104.05	97.6997	108.121	102.492	103.262	96.3015	101.811	97.4375	98.9622	91.8288	0.943206	0.0369179	no
Q96FX7	55.5817	54.8453	53.264	61.6278	53.8852	138.346	146.401	136.134	139.912	144.842	2.52731	1.43619e-09	up
Q13426	94.8867	102.6	116.583	113.964	87.0131	90.095	85.4481	104.583	115.195	87.5387	0.937504	0.445037	no
Q8N0X7	99.83	101.766	108.818	104.104	97.0772	95.0002	96.2607	102.727	102.282	92.7481	0.955871	0.148506	no
O94885	109.837	106.041	103.342	101.07	103.682	98.7041	102.002	95.3031	91.2149	92.9524	0.916417	0.0081209	no
O43237	103.809	98.6381	102.247	103.63	102.319	103.409	101.332	94.6535	96.5642	95.7103	0.962845	0.0974262	no
Q9NP97	105.014	98.3253	97.0699	98.6993	107.141	106.913	100.28	97.3447	92.1372	100.409	0.981892	0.5753	no
Q13049	81.6243	82.5807	83.3308	104.862	112.383	106.312	111.475	103.655	102.651	108.274	1.14542	0.106424	no
P62857	104.532	104.581	109.913	101.923	105.359	98.2036	92.816	92.7048	93.5207	100.307	0.907361	0.00152494	no
Q9HCD5	103.326	100.828	103.641	104.293	104.416	99.7051	96.3564	97.2519	96.6565	96.0168	0.940916	0.000170952	no
P63279	98.5037	104.269	105.134	103.819	98.4401	93.2984	102.385	103.284	96.7487	94.6889	0.961265	0.156013	no
P23258	94.8867	96.4484	88.0101	98.7942	101.48	104.41	119.895	99.3862	101.729	94.4846	1.084	0.148041	no
P84243	93.4399	96.8655	98.5633	91.1144	97.7062	104.41	107.552	97.4375	99.8845	113.688	1.09479	0.0308959	no
Q15645	94.525	91.1307	89.3043	89.5026	93.7225	106.412	111.092	106.16	100.069	117.774	1.18185	0.00307072	no
Q13596	98.8654	102.809	93.7845	96.8031	94.1418	97.3026	97.409	93.6328	91.3072	137.284	1.06277	0.519452	no
P12081	86.6881	83.6234	85.5211	88.3648	86.5937	115.322	111.762	113.491	111.967	112.871	1.3125	7.13838e-09	up
O15270	94.0427	104.581	100.654	108.56	92.779	102.808	95.6866	101.706	108.277	89.6838	0.995097	0.913776	no
P15374	98.3831	100.723	106.528	110.835	101.48	98.7041	96.165	93.9111	98.5011	96.1189	0.933295	0.0336666	no
Q13033	89.9434	95.51	96.9704	102.113	101.166	104.811	97.3133	103.191	105.326	102.656	1.05681	0.0727825	no
P34059	94.2838	97.4911	95.477	98.4149	104.94	103.709	100.758	94.7463	105.234	105.618	1.03966	0.192406	no
Q96M27	101.759	112.61	94.7801	96.9927	105.674	102.608	109.561	94.2823	89.3703	95.8125	0.96057	0.419849	no
Q08209	102	101.558	103.442	102.681	91.9403	97.4027	96.0694	104.212	105.695	95.6082	0.994748	0.865452	no
Q92979	97.6597	100.619	102.048	108.844	101.48	100.106	95.5909	104.397	100.069	89.3773	0.958658	0.219454	no
Q05519	103.568	101.349	96.5721	102.207	102.424	100.806	107.169	98.551	91.1227	98.7747	0.980842	0.52162	no
Q9H444	113.092	107.501	104.338	97.9408	101.9	95.6008	106.978	97.0663	87.9869	92.4417	0.914824	0.0603727	no
Q8NDH3	106.341	105.416	97.5677	99.1734	102.633	98.3037	105.925	95.4887	97.4865	94.6889	0.962362	0.182046	no
Q9NX55	95.0073	92.6948	96.7713	103.25	99.6981	101.907	102.672	97.9014	105.049	104.903	1.05131	0.0608343	no
Q7Z739	106.823	109.065	101.749	98.5097	101.795	102.608	103.629	92.7048	94.074	92.8503	0.938071	0.0744189	no
Q9Y3T9	106.943	102.079	97.5677	95.5705	105.988	98.5039	104.585	97.1591	92.7828	102.758	0.975678	0.443683	no
Q96F86	109.475	111.255	105.532	101.923	94.666	91.2963	99.3227	105.882	88.2636	95.9146	0.919342	0.0839702	no
Q8IXS6	104.894	100.723	103.143	97.372	104.73	100.005	104.203	96.0455	90.5693	101.941	0.964573	0.238662	no
O43681	83.915	85.0832	105.532	103.44	79.4649	91.5966	73.3916	118.41	153.562	97.6511	1.16871	0.340619	no
Q9UJV9	100.433	95.51	102.247	99.8371	106.093	100.706	103.437	98.6438	94.1663	100.92	0.987609	0.604428	no
Q8IWC1	66.3122	69.1301	132.214	74.9015	39.7325	130.738	86.9791	120.358	105.603	166.906	1.59717	0.0547388	no
P49590	93.5604	93.6332	96.5721	95.4757	96.2385	103.709	100.375	108.48	110.583	100	1.10025	0.00889686	no
P48960	107.185	97.9082	99.4594	95.7602	98.9642	107.814	96.4521	87.8793	101.268	111.134	1.01056	0.825559	no
Q9NXG2	85.3618	76.7417	94.3818	92.2521	72.5458	72.977	63.0575	136.691	148.028	150.665	1.35638	0.19331	no
Q8NI36	96.8158	103.122	102.446	103.724	101.166	99.2046	97.7917	100.593	98.9622	97.0382	0.973024	0.0955283	no
Q9H0E9	105.014	100.619	104.437	100.785	99.9078	97.703	101.332	100.685	94.8119	97.1404	0.962623	0.0448713	no
P31937	93.3193	101.766	96.0743	106.095	116.472	98.7041	104.394	90.6632	98.5011	95.3018	0.949074	0.30353	no
O14773	102.121	97.2826	90.499	93.0106	107.141	102.708	115.781	96.7879	93.244	103.984	1.04581	0.387258	no
P40855	93.9221	99.2637	106.926	104.862	95.6095	96.702	91.6678	105.511	110.675	93.6674	0.995285	0.918057	no
Q8NBT2	91.8725	101.662	111.904	109.318	84.1825	95.0002	90.5195	110.151	112.981	89.4795	0.99838	0.982694	no
Q8TAE8	105.979	104.581	99.4594	95.9498	112.069	106.713	101.523	90.292	86.2345	102.452	0.9405	0.237602	no
Q9UHN6	102.121	101.975	95.8752	99.5526	100.956	99.1045	104.011	98.6438	99.3311	100.205	1.00163	0.916435	no
Q9UL25	96.5746	97.6997	99.0611	97.4668	101.48	105.311	97.9831	100.593	100.715	104.188	1.03353	0.0757857	no
O00505	98.986	95.8228	93.0876	108.37	101.795	96.1013	103.916	103.84	100.53	97.8554	1.0084	0.79343	no
P05166	104.773	103.33	98.4638	98.1305	100.746	100.506	104.394	98.6438	96.9332	96.6297	0.983505	0.41398	no
P55769	104.532	98.1167	97.8664	101.164	102.214	102.008	95.9737	95.3031	100.53	105.108	0.990134	0.670331	no
Q86SF2	92.9576	100.202	96.1739	99.2682	101.48	107.413	111.475	96.3239	96.3798	98.6726	1.04118	0.290435	no
Q92614	102.362	100.306	96.0743	96.9927	107.875	103.009	102.767	96.3239	95.273	101.941	0.991469	0.758846	no
Q12873	107.908	94.2588	99.8576	95.4757	100.327	104.51	107.456	100.5	89.4626	103.576	1.01542	0.706964	no
Q9Y450	76.0781	96.5527	111.506	104.104	97.8111	94.5998	96.165	109.037	113.811	95.3018	1.04704	0.54257	no
O75439	105.617	111.046	94.8796	103.44	99.0691	104.61	105.638	98.2726	92.045	88.1516	0.950716	0.284178	no
P25440	108.752	107.501	97.4682	96.7083	100.117	99.0044	103.054	95.3959	94.6274	101.533	0.966836	0.299768	no
P35249	100.192	101.349	98.862	101.354	105.045	99.3047	103.916	95.2103	96.472	100.205	0.976926	0.243968	no
Q4G0J3	98.7448	101.662	96.4726	94.4328	106.512	101.507	105.16	101.242	95.0886	101.226	1.01285	0.644401	no
Q7Z3K3	105.014	97.3868	91.6938	100.027	107.246	107.714	103.342	95.3031	91.6761	104.188	1.00171	0.967546	no
Q9BXS6	98.8654	100.723	106.428	106.095	96.6579	95.6008	93.7729	102.263	103.297	96.7318	0.966381	0.242569	no
O43148	87.5321	93.4246	99.1607	105.147	94.1418	100.406	99.9925	111.171	107.355	98.6726	1.07966	0.082921	no
O96007	98.7448	100.828	95.2779	96.4238	101.166	106.913	105.16	95.5815	92.9673	109.398	1.0357	0.355586	no
P46736	106.22	104.79	95.3774	93.4847	111.23	98.9043	112.049	95.3031	86.7879	100.307	0.96527	0.522262	no
O95834	83.7945	91.1307	87.0145	95.7602	92.5693	93.3985	96.165	102.263	99.3311	158.019	1.21966	0.179554	no
Q9NSI2	107.426	103.747	96.373	98.1305	106.512	101.807	109.561	94.2823	86.9724	99.3876	0.960604	0.389644	no
Q01415	105.255	95.0929	97.8664	97.5616	93.6177	105.011	87.8403	101.428	110.03	107.866	1.04655	0.341258	no
Q96A73	100.794	99.5765	107.623	100.406	97.6014	99.4048	99.1313	100.036	100.069	96.4254	0.978389	0.282465	no
Q8N1F7	103.447	100.202	102.645	99.9319	98.4401	102.108	99.9925	97.2519	101.176	96.6297	0.985121	0.320668	no
Q8NFH3	106.22	93.1118	100.057	111.878	94.4563	109.015	96.5478	88.0649	109.2	92.8503	0.980136	0.727683	no
Q6FI81	88.9789	95.1972	92.988	99.363	92.3596	108.715	87.1705	106.253	116.762	110.215	1.12845	0.0714815	no
P36543	86.3264	97.074	92.2911	110.361	96.4482	102.408	108.796	105.789	106.617	90.5009	1.06551	0.253358	no
Q6P6C2	102.965	102.809	92.092	99.1734	102.109	105.711	102.48	96.1383	95.9186	103.371	1.00896	0.762291	no
Q14696	95.8512	100.932	107.026	103.156	92.0451	101.307	88.1274	103.933	111.229	95.7103	1.0026	0.957582	no
Q9H2U2	104.773	107.292	105.035	108.275	92.3596	99.9053	96.0694	102.541	95.5497	89.9902	0.934949	0.0997668	no
Q96CX2	83.915	91.1307	97.0699	97.7512	102.424	112.318	99.9925	105.696	100.622	107.253	1.11347	0.0281211	no
Q99590	85.603	82.685	84.0277	84.5723	82.4003	117.324	126.498	114.791	102.744	115.424	1.37562	0.00097412	up
O43896	108.873	106.25	106.13	101.639	103.577	95.4006	94.5384	99.943	94.1663	93.2589	0.906622	0.000427203	no
Q27J81	63.298	60.3715	57.2464	99.2682	110.601	123.53	120.852	117.296	117.961	120.532	1.53581	0.0192861	up
O43583	95.6101	99.3679	99.5589	103.535	102.109	101.707	94.7297	100.593	103.85	99.2854	0.999969	0.998815	no
Q86VM9	96.5746	100.202	110.809	106.095	94.3515	93.6988	91.285	104.954	107.171	94.2803	0.96724	0.474982	no
Q16629	106.461	98.1167	100.355	90.0714	98.8594	109.415	105.447	97.1591	92.6906	105.108	1.03231	0.451512	no
Q53LP3	107.546	101.975	100.256	98.5097	102.633	103.409	99.227	93.9111	93.9818	102.656	0.965289	0.2038	no
O95721	99.9505	100.723	102.247	100.596	96.0289	101.907	98.94	99.8502	103.297	97.3447	1.00359	0.814966	no
Q5RKV6	107.908	105.624	94.9792	97.4668	103.996	97.5028	104.777	92.7976	96.1031	102.758	0.968556	0.36042	no
Q969G3	105.497	109.691	103.342	100.596	101.795	101.007	92.816	92.612	98.3166	98.0597	0.926843	0.0107147	no
O43752	103.688	101.141	99.3598	95.3809	100.746	107.513	95.4952	98.7366	98.5011	102.248	1.00435	0.864792	no
O94919	104.412	97.8039	99.1607	94.9069	106.722	96.702	101.332	96.7879	100.438	104.597	0.993741	0.817745	no
Q9P2Q2	111.525	100.619	106.628	96.7083	104.52	104.911	101.811	90.4776	87.7102	100.511	0.933499	0.142325	no
Q13617	100.433	103.33	101.351	107.896	92.2548	100.005	88.3187	106.903	108.646	90.7052	0.97885	0.672994	no
P37198	97.9009	100.515	106.329	106.189	94.5612	96.6019	93.0074	101.985	108.277	94.3825	0.977761	0.554175	no
O00762	100.553	111.776	97.1695	104.578	104.311	95.801	105.16	98.2726	94.9041	89.3773	0.932729	0.0843957	no
Q9NWU2	108.993	107.188	107.822	97.6564	92.5693	95.9011	85.1611	97.623	117.131	92.1353	0.9489	0.430137	no
Q9UMZ2	100.915	99.8893	103.74	100.027	98.9642	100.005	97.0262	100.036	100.991	99.8983	0.988921	0.323871	no
P49711	106.582	99.1594	147.248	90.6403	56.0867	113.019	70.9038	93.076	100.622	125.741	1.0073	0.967675	no
Q9UPN9	98.986	100.098	105.931	103.535	98.6497	99.7051	95.7823	99.5718	102.559	95.8125	0.972855	0.189591	no
Q86SX6	86.8087	88.0027	94.581	94.5276	89.7388	95.0002	85.1611	120.544	126.816	114.301	1.19434	0.0881325	no
Q5W0B1	88.4966	85.7088	82.5343	82.3917	87.0131	115.522	118.938	112.471	108.923	115.016	1.33962	1.51232e-06	up
Q8IVM0	110.802	105.624	104.836	97.7512	103.053	96.9022	102.576	93.4472	91.9528	97.7533	0.924466	0.023143	no
Q9NY61	118.036	111.463	87.2136	89.0285	112.383	105.511	115.685	83.7034	79.9629	105.516	0.946451	0.573087	no
Q9Y3A5	103.929	104.06	98.4638	102.397	101.585	100.005	99.9925	99.2006	96.0109	96.8339	0.963968	0.0243302	no
Q7L576	95.2484	96.8655	105.732	105.241	84.0777	91.7968	84.587	112.935	131.335	88.3559	1.04484	0.669923	no
P50213	103.326	104.164	97.0699	100.88	101.166	99.9053	104.873	97.9942	96.1031	96.7318	0.978288	0.305649	no
Q9NPH0	103.929	100.723	102.944	94.1484	101.48	99.8052	91.6678	108.388	98.4088	100.92	0.99198	0.807006	no
Q9BVG4	112.731	110.525	93.1871	90.6403	109.238	102.108	108.891	97.0663	79.9629	102.043	0.949161	0.460489	no
P50613	74.5108	79.5569	112.103	107.327	75.4812	90.8958	150.132	94.7463	92.9673	115.833	1.21292	0.210146	no
Q92520	85.4824	91.6521	95.7757	98.7942	81.4568	84.5892	86.5007	99.3862	99.9767	176.303	1.20654	0.33724	no
Q07020	102.121	101.766	104.039	103.44	102.738	99.8052	96.3564	94.1895	102.375	95.0975	0.94888	0.024273	no
P17812	102.965	101.975	99.3598	100.216	97.3917	98.0033	97.1219	101.057	110.952	91.8288	0.994133	0.866101	no
Q9UQB8	101.277	101.141	102.546	106.095	94.5612	97.3026	90.7109	103.748	106.341	96.8339	0.978871	0.542139	no
Q5ZPR3	107.667	100.723	96.8708	97.2772	97.8111	101.907	94.6341	94.7463	109.107	101.839	1.00377	0.913802	no
O60476	99.1066	99.1594	96.1739	106.758	94.4563	93.3985	87.2662	99.2006	102.467	123.596	1.02073	0.765682	no
Q9NQ29	112.61	109.691	106.727	101.07	109.343	95.1003	98.0788	87.9721	89.5548	95.8125	0.864819	0.000711041	no
O00468	94.525	100.515	98.6629	100.596	100.851	104.61	98.4615	97.7158	102.006	102.758	1.02101	0.274102	no
P62633	83.5533	79.0356	107.723	96.7083	78.5214	76.781	67.3634	127.225	149.319	126.456	1.22805	0.28176	no
P04424	102.724	101.349	96.0743	99.8371	104.625	97.703	105.16	97.9942	98.9622	97.6511	0.985852	0.503374	no
Q9UKJ3	95.4895	102.809	101.052	102.207	99.3836	104.21	95.4952	96.4167	104.404	99.1833	0.997539	0.917394	no
Q99436	106.22	105.103	98.862	98.9838	103.367	91.8969	103.054	94.8391	108.554	91.2159	0.955173	0.266592	no
Q99627	98.8654	92.2777	103.541	99.0786	103.472	106.212	98.5572	91.1272	97.2098	112.054	1.01594	0.717962	no
P63244	112.972	118.136	93.3863	99.9319	99.0691	103.409	113.389	92.7976	89.5548	82.125	0.919349	0.274606	no
Q9UNK0	97.298	99.785	108.121	102.776	92.0451	94.8	90.8066	107.46	112.335	93.6674	0.998087	0.970693	no
O60547	48.8299	44.7312	50.6755	92.6314	109.238	136.544	134.631	127.875	117.224	124.311	1.85083	0.00950136	up
P84103	112.61	116.259	87.4127	94.6224	120.56	103.409	107.552	91.5912	77.7494	95.7103	0.89566	0.219206	no
Q9Y4K1	101.638	101.87	101.052	100.88	102.529	98.3037	102.193	98.4582	98.5933	96.2211	0.972045	0.0394089	no
O75146	107.064	101.558	103.74	100.975	103.891	99.605	94.1556	93.6328	100.346	98.3661	0.939827	0.00853687	no
Q9Y314	92.2342	103.434	96.8708	100.975	102.843	104.51	102.289	101.799	95.3653	100.103	1.01553	0.571172	no
Q13131	100.071	105.52	95.1783	96.8979	104.311	103.309	98.8443	100.685	94.1663	103.473	0.997012	0.912588	no
Q9UKL0	71.7377	76.8459	73.1758	74.2378	72.8603	71.7757	69.8512	160.911	154.945	162.922	1.68196	0.0820755	no
Q13043	94.1633	96.7612	99.6585	100.88	101.061	102.008	98.4615	105.604	101.083	100	1.02971	0.141221	no
O75976	94.8867	93.5289	99.1607	102.966	96.7627	99.0044	99.0356	103.284	108.831	101.43	1.04983	0.0847363	no
P35754	45.454	46.191	47.2905	119.937	122.552	122.329	113.676	122.493	123.68	122.575	1.58551	0.0714782	no
Q13823	139.135	114.8	130.522	115.102	98.4401	85.39	86.5964	76.3724	83.0987	81.5121	0.690587	0.00505128	down
Q9Y5K8	104.773	98.3253	95.3774	93.7691	107.98	102.408	104.203	93.076	98.0399	105.516	1.00603	0.869602	no
Q9NS91	98.0214	95.7185	103.641	97.6564	99.4884	100.506	93.2944	103.376	105.879	102.963	1.02324	0.395213	no
Q9BT09	88.1349	98.9509	103.342	105.621	89.2146	95.5007	94.6341	112.842	114.18	93.8717	1.0531	0.406053	no
Q96L91	101.638	99.2637	91.7933	93.3899	99.4884	109.115	101.428	97.0663	98.87	110.419	1.06451	0.0993103	no
Q9GZV5	103.929	111.88	89.9017	105.81	94.2467	97.1024	106.978	97.623	93.9818	100.818	0.98168	0.698072	no
P22087	89.7023	95.1972	92.6893	100.406	95.5047	96.4017	95.6866	95.1175	95.4575	144.944	1.11427	0.337285	no
Q9BV20	107.908	97.4911	101.052	94.2432	94.5612	89.8948	85.1611	82.1259	81.8998	173.443	1.03487	0.856623	no
Q8TDD1	106.823	103.434	110.809	103.156	97.0772	95.4006	99.3227	99.1078	95.4575	91.931	0.923116	0.0207938	no
Q93009	103.929	110.629	90.6982	98.0357	93.9322	103.009	117.886	99.5718	94.2585	89.8881	1.01486	0.811417	no
P62487	95.2484	88.6283	101.65	105.715	93.0935	104.01	86.1179	102.449	108.554	113.892	1.06336	0.307966	no
P50995	95.8512	101.975	101.351	104.388	102.843	96.4017	95.7823	102.634	99.7	99.694	0.975917	0.238924	no
P17813	102.724	103.33	99.8576	101.733	99.5933	97.6029	95.6866	99.5718	103.758	97.9575	0.97504	0.15209	no
Q92576	127.44	110.525	91.9924	89.787	114.899	120.928	107.839	81.7547	73.968	91.7267	0.890717	0.325586	no
P17480	74.993	73.4051	75.5652	77.3666	68.9814	123.53	134.057	125.555	115.195	123.085	1.67811	8.37351e-06	up
P02795	112.128	94.5716	107.125	88.4596	94.666	89.6946	90.6152	87.6937	83.2832	159.245	1.02733	0.863781	no
Q5T3I0	111.043	107.709	101.948	99.4578	100.746	99.3047	102.959	97.0663	91.0305	92.9524	0.927833	0.0410054	no
Q86U42	113.575	110.942	103.541	104.388	99.2787	97.6029	103.629	91.22	87.3413	93.6674	0.890424	0.0157323	no
Q9UFN0	91.5108	96.5527	100.256	99.363	103.682	102.708	96.0694	102.913	103.85	102.758	1.03446	0.213553	no
P49821	114.298	111.776	99.3598	99.8371	104.625	97.1024	102.767	93.3544	90.0159	92.5438	0.897881	0.0229311	no
P11279	96.6952	92.9033	98.862	102.397	100.746	102.608	99.6098	97.9014	103.574	105.006	1.03477	0.145466	no
Q9BRA2	106.823	105.624	100.256	97.9408	103.996	101.707	99.4184	96.6023	95.5497	95.7103	0.950156	0.039906	no
Q9BV57	111.043	129.397	119.172	134.443	109.972	84.389	79.7069	86.1161	79.4096	72.4212	0.665604	0.000351271	down
Q8N5C6	89.22	100.515	110.212	112.447	90.6823	93.899	87.3619	109.78	108.646	94.5867	0.982503	0.794086	no
O00257	100.071	101.662	96.4726	96.2342	100.537	107.313	105.16	95.8599	98.87	99.5919	1.02388	0.360284	no
Q9UKE5	94.4044	96.9698	99.8576	101.354	105.15	100.206	105.542	101.799	94.5352	100.613	1.00997	0.708026	no
Q96AT1	85.7236	90.1923	101.251	95.9498	86.1744	86.291	82.7689	121.379	127.184	118.285	1.16681	0.182403	no
Q68CP9	96.5746	94.5716	111.108	103.345	95.924	99.2046	96.7392	103.84	99.8845	98.7747	0.993859	0.8595	no
Q53EZ4	112.731	102.809	99.4594	102.018	102.004	97.4027	105.829	97.9014	91.0305	93.0546	0.934873	0.0850324	no
P22670	105.858	98.5338	102.745	96.8979	102.424	101.707	105.16	97.1591	93.7051	98.8769	0.98055	0.458269	no
P98170	104.412	99.6808	100.355	102.018	111.02	100.406	98.4615	91.9624	94.6274	100.715	0.93949	0.0478649	no
Q14137	95.1278	104.581	105.333	102.397	100.956	100.306	99.3227	99.1078	97.671	96.0168	0.968584	0.160699	no
Q9UI12	84.759	90.4009	85.2224	85.4257	88.7952	114.22	110.614	109.78	111.874	115.629	1.2934	2.12292e-07	no
Q92541	98.3831	97.5954	100.654	102.113	97.4966	101.607	96.7392	101.799	103.943	100.205	1.01622	0.316795	no
Q9H2D1	77.6455	82.8935	105.035	106.189	81.981	97.3026	83.6301	120.266	135.946	100.92	1.18583	0.170949	no
P56199	92.7165	94.4673	115.488	111.499	79.3601	85.2899	78.176	109.408	136.131	92.646	1.01645	0.898581	no
Q9Y6M9	90.1846	104.581	103.442	105.241	88.5856	93.5987	91.1893	109.223	118.976	91.8288	1.02598	0.714577	no
O14777	104.05	101.766	104.935	102.302	97.9159	93.4986	91.9548	105.047	100.715	99.5919	0.960541	0.186558	no
O14662	55.4611	54.6367	48.7839	45.9838	54.7239	48.8515	59.3257	207.867	210.468	193.055	2.77194	0.0668193	no
Q9UII2	115.624	107.084	82.6339	85.6153	121.084	106.512	133.1	82.1259	69.3566	105.516	0.969865	0.825481	no
P31327	51.4824	95.1972	92.6893	99.4578	104.835	111.117	113.389	106.068	104.127	113.688	1.23605	0.0925247	no
P35914	110.319	112.819	103.94	108.275	97.182	97.4027	93.9642	97.9014	90.846	91.4202	0.885453	0.00756363	no
Q13630	80.4186	95.4057	98.3642	106.569	83.868	93.899	92.4333	117.667	128.568	95.9146	1.13744	0.189229	no
P98194	101.156	97.3868	92.4902	96.9927	97.3917	101.907	101.236	103.005	100.346	109.602	1.0632	0.0221427	no
Q96P70	101.277	99.9936	97.8664	101.733	101.48	101.607	98.3658	101.799	97.9477	99.694	0.994154	0.599004	no
P53004	71.9788	72.3624	84.0277	85.1412	70.4491	110.016	102.002	134.278	143.325	115.322	1.57554	0.0026301	up
Q6DKJ4	96.4541	100.932	93.4858	97.2772	104.94	98.7041	105.734	104.026	104.219	94.3825	1.02835	0.363562	no
Q9H299	115.745	110.212	94.6805	92.4417	108.085	101.707	110.805	91.684	85.4967	95.9146	0.931775	0.290085	no
Q92797	93.8016	99.0551	95.8752	99.7423	108.609	102.608	100.088	97.9942	97.3021	106.129	1.01416	0.654556	no
Q8WY36	105.979	100.723	100.455	99.5526	101.795	98.1034	100.662	95.8599	98.1321	101.737	0.972449	0.105398	no
Q9GZZ9	125.993	113.34	86.4171	83.6242	125.173	98.9043	126.019	76.3724	62.9927	113.79	0.894362	0.469408	no
Q2KHR3	84.8796	93.1118	110.311	123.066	83.868	92.0971	94.0599	111.728	120.821	79.6735	1.00635	0.954217	no
Q16740	102	107.084	94.6805	94.338	105.779	95.6008	110.614	96.6951	84.2977	112.769	0.99225	0.899131	no
Q15054	94.1633	93.946	92.8885	90.6403	90.1581	87.9928	90.8066	120.358	117.593	119.51	1.16125	0.11137	no
Q8N806	104.653	101.662	106.628	104.009	92.8838	97.703	97.6003	103.191	100.53	92.5438	0.964172	0.259193	no
Q99575	98.142	96.9698	96.7713	99.8371	96.7627	104.51	94.0599	106.996	106.525	99.4897	1.04728	0.133928	no
Q9NNW7	99.5888	102.496	91.7933	102.871	114.899	98.0033	106.212	94.9319	98.9622	92.2374	0.958367	0.366614	no
Q1ED39	79.8157	135.653	105.831	119.368	126.117	97.1024	103.054	84.0746	73.968	77.4263	0.768591	0.054922	no
Q9Y2S7	107.185	106.771	103.442	105.621	105.254	96.702	97.6003	95.7671	95.0886	89.9902	0.899438	0.00041945	no
P63173	102.482	107.188	99.8576	99.363	102.004	101.907	99.7054	98.087	96.2876	95.7103	0.962423	0.065997	no
Q9C0B5	102.362	102.496	92.092	94.1484	104.835	105.611	104.394	101.613	97.4865	97.1404	1.02079	0.52331	no
Q9HA77	97.9009	99.0551	95.2779	95.9498	107.141	102.909	104.394	98.4582	99.8845	100.511	1.02187	0.398749	no
P61970	103.326	108.439	101.749	100.69	98.8594	97.9032	104.873	99.2006	90.4771	97.1404	0.954254	0.138663	no
Q13427	92.7165	101.87	105.632	103.819	98.8594	99.7051	93.5815	100.314	105.142	98.0597	0.987879	0.688959	no
Q13625	111.525	105.833	101.152	97.0875	102.004	102.909	96.0694	92.3336	93.3362	102.963	0.942058	0.110901	no
P13647	53.4114	38.5794	78.0542	60.2056	138.068	94.9001	213.19	147.177	69.7255	95.0975	1.68357	0.147194	no
P26373	76.9221	84.4575	100.654	99.9319	77.0537	80.6851	66.5979	107.46	130.136	171.502	1.26733	0.283193	no
P28072	116.107	109.482	90.5986	91.1144	110.811	100.906	114.537	86.0234	91.1227	95.9146	0.942854	0.436453	no
P05114	99.5888	91.8606	118.774	113.016	83.0293	87.8927	81.4293	112.099	121.466	88.0494	0.969717	0.772259	no
P49902	86.6881	94.1545	83.2312	88.6493	85.8599	108.815	114.345	116.739	108.001	110.011	1.27208	1.21871e-05	no
Q08752	100.312	108.127	94.7801	98.5097	108.714	103.509	104.585	96.3239	91.1227	97.0382	0.965005	0.362251	no
Q8WZA9	106.099	101.453	98.862	98.0357	99.4884	106.813	100.088	94.5607	98.1321	99.4897	0.990365	0.70454	no
P49757	105.858	105.207	99.9571	96.6135	106.722	98.7041	106.691	94.2823	88.1714	102.248	0.952831	0.238964	no
P55263	67.8795	80.9124	81.1405	90.5455	76.5296	108.014	104.968	124.07	131.335	124.924	1.49446	0.000387003	up
Q96K17	112.61	107.605	98.1651	97.4668	105.254	103.309	109.37	94.0967	83.2832	94.4846	0.929844	0.210773	no
O15145	105.858	98.1167	93.3863	94.812	106.722	104.811	96.0694	102.727	104.035	96.0168	1.00955	0.786248	no
Q9NR46	52.3263	44.4184	50.4764	51.1037	50.216	53.2562	53.5845	94.4679	99.1467	452.607	3.02993	0.255651	no
Q9UNW1	111.043	116.677	84.8242	91.1144	142.995	96.0012	115.876	84.9098	62.8083	103.984	0.848034	0.260301	no
O15234	98.7448	93.946	103.84	99.363	109.028	102.508	98.2701	96.7879	101.545	97.549	0.983636	0.577216	no
Q7Z2K6	89.9434	85.7088	98.3642	99.7423	95.0853	96.6019	95.4952	110.244	121.835	103.473	1.12543	0.0762635	no
P78316	69.8086	73.9264	88.0101	86.8478	68.7718	115.722	111.379	126.576	132.349	116.139	1.55452	6.79499e-05	up
Q96I99	106.702	101.453	101.55	90.1663	94.9805	107.313	107.934	100.593	96.6565	95.3018	1.02616	0.52539	no
Q13188	80.5391	93.3204	92.1916	111.404	106.303	104.811	87.1705	102.449	111.136	107.559	1.06071	0.418784	no
P54136	96.8158	89.5667	96.5721	101.733	96.7627	100.206	99.1313	94.4679	111.69	113.075	1.0771	0.123703	no
Q13451	97.6597	100.411	107.822	107.327	92.8838	92.4975	92.6246	106.068	110.03	91.7267	0.974002	0.603477	no
O95400	42.0781	98.5338	94.581	99.7423	105.988	107.513	106.882	107.088	112.151	115.629	1.24571	0.137158	no
Q86Y82	109.837	102.6	105.333	100.122	102.948	98.0033	102.767	93.4472	93.9818	94.8932	0.927526	0.0132672	no
Q96GW9	99.9505	105.416	95.0788	98.3201	104.311	99.7051	106.595	99.8502	92.9673	100	0.992133	0.790546	no
O95613	106.823	96.9698	104.139	96.329	100.642	100.506	98.1745	93.6328	94.2585	112.462	0.988378	0.776363	no
Q9H5N1	101.638	99.4722	99.1607	95.4757	104.416	105.611	103.342	94.0039	95.1808	104.597	1.00514	0.863328	no
Q96PU5	95.1278	99.0551	101.55	106	98.6497	98.4038	94.5384	99.479	103.758	103.473	0.998541	0.95462	no
Q4VC31	104.773	103.643	100.654	102.681	100.432	94.6999	97.9831	99.7574	98.6855	99.1833	0.957292	0.00730931	no
Q12872	94.6456	99.5765	110.51	108.37	94.037	93.5987	88.0317	105.696	111.598	92.4417	0.968897	0.589872	no
Q9NZN5	97.298	98.7423	95.6761	98.2253	101.9	109.816	104.49	98.8294	98.1321	98.0597	1.03555	0.22152	no
O43166	102.603	104.998	97.2691	99.2682	110.391	100.906	102.863	95.3031	94.2585	95.4039	0.949867	0.113335	no
Q8TDY2	92.3548	93.0076	100.754	93.5795	93.0935	93.2984	85.6395	96.3239	91.6761	162.922	1.12071	0.472192	no
O95630	76.681	70.277	68.8948	68.4543	70.2395	133.641	135.779	121.658	116.855	130.133	1.79967	1.74665e-05	up
P02768	93.5604	93.7374	92.7889	84.4775	92.3596	87.292	150.706	85.9306	93.0595	126.558	1.18958	0.250303	no
Q15293	101.88	102.6	104.736	100.027	95.295	92.5976	101.715	105.696	106.064	89.6838	0.982596	0.656563	no
Q9BTD8	97.6597	100.306	100.953	107.612	100.851	99.8052	90.3282	98.1798	104.588	100.613	0.972669	0.364507	no
P55265	98.8654	95.8228	95.5766	92.9158	96.9724	99.9053	102.767	95.4887	92.8751	131.563	1.0884	0.292119	no
P32321	100.794	101.245	91.2955	97.1823	101.271	103.809	94.6341	98.551	103.943	109.296	1.03751	0.279667	no
P52756	95.369	101.558	94.7801	97.6564	100.537	96.0012	95.2082	107.738	107.447	103.371	1.04055	0.238057	no
Q86XK2	107.667	102.496	98.6629	97.372	101.48	96.702	99.3227	93.3544	103.943	102.043	0.975746	0.371069	no
Q00169	91.8725	92.2777	88.6074	89.2181	90.8919	92.9981	86.6921	94.2823	93.3362	182.943	1.21504	0.34669	no
P49585	103.929	102.287	101.251	98.889	100.537	97.0023	105.447	97.2519	95.3653	100.613	0.977876	0.303263	no
O95182	33.0355	32.4275	31.9584	30.8139	33.3375	166.576	171.088	161.468	153.193	163.331	5.04822	1.03163e-06	up
P21912	80.5391	78.9313	80.7423	78.0303	78.9408	75.1793	84.2999	149.682	147.752	137.079	1.49551	0.0714326	no
Q92575	58.837	103.539	95.5766	100.027	105.359	99.0044	106.691	98.2726	90.4771	138.407	1.15003	0.28047	no
P62753	98.5037	96.657	105.831	101.828	105.569	102.308	99.3227	97.2519	100.622	93.0546	0.968864	0.230458	no
Q9NUL3	110.802	107.709	104.836	102.113	99.5933	95.1003	99.8011	97.9942	94.443	91.5224	0.912025	0.00645515	no
Q9BV38	101.156	99.8893	105.134	105.81	95.1902	96.4017	92.2419	101.799	108.093	94.791	0.972685	0.444741	no
Q9NWT1	91.0285	89.4624	95.9748	96.329	116.157	102.808	102.863	103.005	92.045	111.236	1.04705	0.444897	no
Q9UMX5	109.596	104.894	101.65	99.1734	100.222	99.605	99.4184	95.8599	93.6129	99.8983	0.947354	0.0480051	no
Q8IU81	95.1278	90.2966	113.099	111.689	91.9403	91.8969	88.8929	107.552	112.52	94.791	0.987058	0.852523	no
Q12765	107.908	102.809	94.3818	95.9498	103.682	103.009	106.691	97.9014	91.3994	100.205	0.989053	0.766871	no
Q56VL3	91.2697	93.946	90.2004	103.345	100.851	94.3995	107.36	106.903	108.462	101.328	1.08098	0.0699564	no
Q96EY4	118.397	95.51	83.6295	99.1734	111.754	102.808	114.92	92.3336	82.5454	105.312	0.97926	0.805507	no
P05026	108.029	107.709	92.7889	94.7172	106.617	99.605	105.447	96.2311	90.846	102.554	0.97023	0.494327	no
Q13153	109.234	104.164	100.057	98.4149	100.327	101.307	98.4615	96.6951	96.8409	98.1618	0.959525	0.102548	no
Q13217	102.482	101.453	99.9571	98.9838	102.738	101.607	105.255	98.6438	93.9818	97.3447	0.982631	0.429168	no
O94913	106.943	98.8466	101.052	98.5097	99.4884	97.3026	106.978	98.087	94.6274	101.022	0.986483	0.617602	no
P28062	108.873	101.036	97.966	98.7942	106.617	95.3005	106.499	93.54	100.807	93.7696	0.95447	0.196305	no
Q13158	102.121	110.003	102.645	105.715	96.8675	100.606	96.165	100.036	96.2876	91.4202	0.936528	0.0444893	no
Q12965	25.5603	24.6074	28.1752	122.213	137.963	137.245	144.87	122.122	110.952	128.499	1.90148	0.0745452	no
O15226	105.376	101.453	106.03	100.406	99.5933	98.2036	97.0262	99.2934	94.9963	100.409	0.955289	0.0242229	no
O75436	86.3264	86.6472	98.862	105.241	97.2869	102.108	92.6246	112.656	113.903	100.613	1.10022	0.117475	no
Q9H8Y5	107.908	103.226	95.7757	94.0535	110.811	108.414	106.404	91.4984	84.2977	102.963	0.964443	0.541917	no
O14965	82.5888	102.392	96.373	100.122	111.125	94.0992	107.169	101.985	95.0886	108.274	1.02845	0.627579	no
Q92542	75.1136	104.686	93.1871	82.4865	96.3434	73.1772	109.465	121.843	101.545	138.816	1.2059	0.177879	no
Q9BYG3	75.4753	79.7655	97.7669	119.274	94.1418	97.1024	88.4144	118.317	124.694	97.1404	1.12702	0.287617	no
Q9Y6H1	90.6668	92.0691	112.203	109.223	94.7708	92.898	90.998	111.635	108.831	93.9739	0.998803	0.985321	no
P00403	97.298	104.164	107.922	105.715	92.5693	93.5987	87.936	104.861	114.641	90.3988	0.968024	0.592855	no
P62899	104.773	104.998	100.853	101.639	101.69	102.808	100.758	96.1383	95.1808	93.9739	0.951175	0.0397213	no
Q9H4M9	14.3475	90.6094	89.9017	92.6314	97.0772	118.925	124.488	117.853	116.209	121.349	1.55714	0.0520659	no
P30046	82.9505	91.8606	89.4039	92.3469	95.3999	94.1993	98.1745	97.3447	86.2345	173.341	1.21535	0.292358	no
Q5VU43	103.085	99.3679	100.554	94.7172	101.375	96.2014	93.5815	91.5912	92.5061	131.666	1.01291	0.876371	no
O43823	97.9009	93.2161	109.316	108.181	98.1256	98.9043	90.3282	100.314	108.001	95.4039	0.972792	0.538737	no
Q5H9R7	85.1207	99.9936	101.451	104.104	98.9642	102.909	98.0788	104.676	104.219	98.3661	1.03802	0.346181	no
P57081	91.2697	99.2637	100.554	89.9766	92.6741	101.307	97.696	93.8183	80.2396	156.793	1.11845	0.446281	no
O14646	98.5037	82.4764	114.194	101.639	97.6014	94.3995	96.2607	99.3862	110.306	105.006	1.02214	0.72032	no
O43865	106.341	103.33	105.234	103.914	91.4161	93.1983	94.5384	101.521	108.831	92.9524	0.962381	0.377315	no
Q9BW91	98.6243	100.828	101.152	103.819	102.004	99.1045	98.4615	100.5	97.5788	98.979	0.976692	0.0487504	no
Q9BYW2	108.149	105.207	100.057	97.9408	104.835	101.507	104.203	95.1175	90.5693	96.6297	0.945442	0.10287	no
P53992	113.936	101.558	106.628	101.07	94.5612	102.008	92.529	97.9942	102.744	90.5009	0.938239	0.156347	no
Q9BZI7	101.397	109.273	88.3088	108.181	105.045	93.9991	108.222	102.356	96.472	88.0494	0.954887	0.394825	no
Q5VYK3	87.0498	78.9313	76.7599	96.2342	100.746	112.519	109.083	110.615	110.399	114.505	1.26698	0.00653313	no
Q9NXW2	98.6243	101.558	91.6938	96.8031	98.2304	87.4923	87.6489	112.471	113.35	112.156	1.05383	0.450717	no
P40692	93.1987	95.6143	110.112	106.948	92.779	95.6008	89.6584	106.81	112.428	94.9953	1.00168	0.976678	no
Q15121	104.894	100.411	107.524	101.354	92.15	96.702	94.0599	102.727	104.957	96.5275	0.977567	0.514961	no
P52434	72.4611	84.4575	99.3598	104.198	81.2471	94.1993	76.2622	117.76	146.276	114.914	1.24379	0.154694	no
P62241	97.0569	108.439	116.384	112.826	94.5612	84.5892	91.1893	108.109	100.253	86.2108	0.888684	0.0934976	no
Q04726	93.0782	91.235	99.5589	100.501	101.48	107.213	93.8686	104.861	104.496	103.167	1.05712	0.112801	no
Q8TEW0	71.1349	95.8228	97.1695	93.7691	110.496	106.312	108.03	103.933	96.7487	113.688	1.12878	0.137256	no
Q15650	94.8867	96.8655	106.428	103.819	96.1337	97.8031	95.3039	105.14	105.787	96.9361	1.00569	0.862821	no
Q7Z478	104.653	99.3679	105.732	99.363	101.375	99.605	104.873	99.7574	91.0305	96.9361	0.964173	0.207998	no
Q3MHD2	108.149	93.3204	113.597	93.5795	106.617	106.212	103.724	94.5607	85.3122	99.4897	0.94961	0.374647	no
Q9NUQ3	105.858	104.998	102.446	110.077	99.9078	97.8031	93.9642	97.8086	96.472	93.361	0.916149	0.00375152	no
Q7Z333	91.7519	99.5765	94.9792	95.2861	99.8029	101.307	104.011	104.119	102.928	106.027	1.07685	0.00506273	no
O43837	98.5037	100.932	99.0611	98.1305	96.3434	95.0002	101.619	94.7463	94.2585	123.903	1.03358	0.592176	no
Q96S44	107.426	104.998	98.9616	95.0017	109.448	100.106	107.743	96.4167	91.7683	92.2374	0.946564	0.204845	no
P04080	92.5959	101.036	87.4127	93.1054	106.408	117.224	103.342	97.0663	94.9041	108.479	1.08419	0.163712	no
P61619	70.1703	95.51	111.506	109.318	87.1179	93.7989	87.936	104.583	137.883	93.8717	1.09385	0.472104	no
Q49AR2	97.7803	97.5954	98.862	104.009	98.3352	98.4038	99.0356	104.397	103.481	98.0597	1.01369	0.47255	no
P14649	97.9009	92.9033	99.9571	104.578	88.1662	92.6977	98.8443	105.325	122.204	94.9953	1.06321	0.347773	no
Q96AY3	91.9931	103.017	99.4594	103.535	102.109	97.8031	98.4615	104.397	101.637	97.0382	0.998447	0.952848	no
Q9Y697	114.298	102.392	92.7889	94.4328	108.714	101.607	103.246	93.076	94.9041	100.205	0.96179	0.423997	no
Q96GD0	105.255	105.833	98.4638	94.7172	101.585	94.5998	102.48	101.985	98.3166	99.2854	0.981838	0.490967	no
P50402	101.036	99.3679	100.853	96.5187	99.2787	105.511	107.073	98.2726	95.9186	97.9575	1.01545	0.546224	no
O14618	100.312	99.6808	100.355	101.07	102.633	104.01	103.437	99.6646	95.5497	94.791	0.986908	0.538192	no
P49247	91.2697	99.8893	93.7845	89.8818	105.464	96.3015	110.901	106.253	95.1808	111.339	1.08263	0.120049	no
Q96IZ0	75.2342	82.4764	116.882	115.386	88.0614	89.7947	74.9226	112.563	138.805	97.549	1.07446	0.622618	no
Q86XZ4	35.3263	98.8466	107.922	100.122	110.077	113.319	112.432	106.903	101.452	103.065	1.18766	0.293213	no
P63220	121.532	116.677	109.415	104.957	104.101	94.6999	101.715	87.5081	81.5308	85.4958	0.810067	0.00268194	no
P51570	96.8158	95.3015	91.6938	95.7602	94.3515	105.812	104.585	102.17	106.617	106.64	1.10952	2.59254e-05	no
P14635	104.653	99.8893	100.256	99.363	102.529	99.2046	105.447	98.4582	94.6274	98.264	0.978905	0.326852	no
P37108	108.149	110.316	99.0611	99.1734	105.045	100.406	108.604	98.7366	84.39	90.2966	0.924655	0.14962	no
Q96BK5	21.8227	20.6452	22.8985	71.9623	66.6751	84.7894	77.3148	209.723	199.4	196.017	3.76093	0.0155723	up
Q9NUG6	108.631	103.017	106.329	98.9838	103.472	96.3015	107.456	96.0455	90.1082	93.361	0.928596	0.0662485	no
Q9NQ50	93.1987	100.619	105.433	105.905	95.1902	100.406	88.2231	105.418	107.724	96.9361	0.996724	0.941348	no
Q9NX62	92.2342	100.098	90.2999	95.0017	101.375	105.311	94.2513	101.335	109.845	110.113	1.08736	0.0546761	no
Q8TF01	96.3335	97.8039	103.442	103.061	95.0853	100.506	93.2944	104.583	107.263	98.1618	1.01631	0.60566	no
Q9Y4Z0	26.766	27.1098	30.1663	137.857	113.327	119.926	110.327	137.897	148.674	125.741	1.91682	0.0624469	no
O95861	94.2838	101.766	97.5677	100.975	101.48	99.7051	101.141	101.242	98.7777	103.576	1.01687	0.350102	no
P62280	100.553	99.8893	104.537	98.5097	113.327	99.4048	98.5572	93.9111	95.4575	98.8769	0.940775	0.0852722	no
O95825	102.362	98.4295	99.758	99.7423	100.537	101.307	99.5141	100.407	97.0254	103.065	1.00098	0.936777	no
Q7Z6B0	109.596	105.416	102.247	99.2682	98.8594	97.9032	104.585	96.8807	92.9673	96.0168	0.947549	0.0875532	no
Q9H0H5	96.3335	115.738	105.433	104.672	95.295	99.2046	89.754	97.3447	99.5156	98.264	0.935476	0.157485	no
Q13443	112.731	95.8228	111.705	84.4775	112.593	104.31	104.49	100.5	87.8947	90.7052	0.943113	0.410707	no
P28482	100.794	96.7612	106.528	99.4578	93.8273	95.6008	91.9548	107.088	114.272	93.2589	1.00966	0.8501	no
Q9UBQ0	96.4541	96.9698	97.7669	104.862	94.9805	109.215	91.4764	99.2006	104.68	104.801	1.03735	0.333092	no
P28340	97.298	99.3679	98.862	100.027	99.1739	103.709	102.002	100.871	101.176	98.0597	1.02241	0.0749974	no
Q9GZU8	109.114	103.33	101.65	99.0786	102.109	98.2036	104.968	95.0247	93.4284	96.9361	0.948144	0.0743782	no
P40818	102.482	101.87	104.736	99.6475	97.7062	101.607	98.94	102.077	96.3798	96.2211	0.977851	0.231469	no
P42892	80.5391	94.0503	102.546	101.449	98.6497	104.811	100.184	104.212	110.122	99.8983	1.08799	0.108977	no
Q8N3V7	105.979	103.643	101.749	92.5366	106.827	101.707	100.949	96.4167	98.6855	94.8932	0.964595	0.255339	no
O96028	107.305	106.354	103.641	101.544	104.625	98.1034	103.342	95.6743	89.647	93.6674	0.917788	0.0156363	no
Q8WUY1	95.8512	88.8368	100.057	93.0106	82.61	107.013	92.4333	106.253	120.821	111.134	1.16789	0.0259884	no
O00264	109.475	103.539	93.3863	94.6224	107.351	104.811	108.317	96.7879	87.618	98.8769	0.976468	0.63483	no
O60749	103.085	95.7185	97.7669	94.812	103.367	103.609	103.342	92.4264	103.113	105.108	1.02597	0.406998	no
Q8TEQ6	108.149	95.0929	108.42	101.354	100.537	97.9032	87.936	98.8294	104.773	99.7962	0.952653	0.22844	no
Q14344	108.511	110.212	95.1783	101.354	107.037	99.0044	106.212	98.087	89.4626	88.8666	0.922153	0.093557	no
Q9NXV6	92.7165	91.3393	90.499	88.4596	91.3113	109.616	106.499	107.181	107.724	113.382	1.19826	1.00842e-05	no
A8CG34	99.1066	92.382	97.966	91.5884	107.875	105.611	103.054	99.5718	97.3021	107.457	1.04925	0.209321	no
Q96C01	103.085	106.667	103.84	99.4578	93.7225	96.6019	99.0356	87.3225	98.5933	115.016	0.979866	0.696932	no
P50851	95.6101	87.3771	122.358	96.1394	103.472	101.307	104.777	93.7256	93.0595	103.371	0.982738	0.795779	no
Q71UI9	90.3051	90.1923	92.4902	84.4775	103.787	105.111	111.858	102.82	102.375	116.344	1.16749	0.00643982	no
Q09472	114.298	104.164	101.451	97.5616	107.141	101.007	100.088	92.3336	91.5838	96.0168	0.916916	0.0379316	no
Q969X5	93.3193	101.453	102.048	105.905	91.8355	94.9001	90.3282	109.408	113.534	95.3018	1.01802	0.746255	no
P40429	104.291	105.728	103.94	101.733	106.198	99.3047	108.317	97.0663	84.2977	92.4417	0.92247	0.110101	no
P11441	107.787	101.245	101.849	99.9319	103.996	100.005	101.332	95.1175	92.8751	99.694	0.949913	0.041999	no
Q9UNF0	98.986	97.8039	95.0788	104.672	108.085	101.607	105.925	99.1078	94.8119	95.3018	0.9844	0.630822	no
Q6UX04	98.3831	97.5954	127.834	90.4507	81.6665	110.517	88.4144	96.7879	78.2106	134.015	1.02423	0.851539	no
Q9Y639	102.965	98.4295	105.632	100.975	99.3836	94.9001	97.6003	101.799	105.142	94.2803	0.973071	0.302417	no
P61081	98.5037	105.937	97.0699	106.284	102.319	97.703	103.629	100.129	95.5497	94.076	0.962699	0.17123	no
Q9H974	57.5107	52.9684	47.6887	47.6905	58.3931	148.256	157.979	137.712	133.64	144.127	2.73117	1.06379e-06	up
P18858	94.4044	96.4484	98.5633	101.449	104.94	108.615	104.777	102.449	93.7051	94.9953	1.01762	0.624465	no
O60716	105.858	94.1545	98.2646	91.9677	97.7062	98.8042	97.3133	100.871	99.9767	117.978	1.05532	0.268342	no
Q9BUQ8	100.915	103.122	99.0611	102.681	107.141	99.5049	101.619	96.9735	92.2295	99.3876	0.954757	0.0587231	no
Q9BPX5	108.511	107.397	100.853	99.8371	102.214	97.0023	103.724	95.9527	94.6274	93.5653	0.934582	0.0267878	no
Q9UBW8	100.312	100.828	98.2646	98.7942	98.4401	96.9022	101.906	99.7574	109.015	96.3232	1.01463	0.566868	no
Q9UGP4	98.2626	93.0076	105.831	96.6135	100.642	94.6999	98.3658	102.263	112.151	98.0597	1.02262	0.563184	no
O75391	87.7732	98.6381	108.021	103.535	94.4563	97.8031	95.7823	112.935	100.991	97.7533	1.02608	0.598318	no
P41227	74.3902	79.974	95.5766	92.821	71.9168	110.617	101.619	123.142	137.514	102.758	1.38819	0.00578295	up
O94880	100.915	99.1594	107.822	106.853	95.0853	94.2994	89.8497	102.727	108.37	95.1996	0.961968	0.371858	no
P62701	102	102.183	95.2779	98.0357	104.625	97.703	102.098	88.3433	84.2977	130.44	1.00151	0.986188	no
Q13505	89.4611	91.7563	95.6761	96.6135	102.633	97.6029	100.662	95.3031	88.9092	143.106	1.10384	0.371473	no
P62277	49.071	107.709	106.329	106.379	113.117	106.713	104.49	96.7879	98.87	104.188	1.05894	0.66098	no
P23919	110.44	104.686	98.6629	95.3809	102.529	102.308	103.724	95.3031	91.3994	100.205	0.963341	0.309254	no
Q8TEA8	84.8796	86.2301	91.9924	92.2521	100.222	118.725	106.212	101.242	105.142	111.236	1.19093	0.00271793	no
P09234	64.8654	66.5233	78.4524	72.7208	60.9091	118.925	115.685	141.795	149.781	116.242	1.8704	0.000422371	up
Q96FZ7	92.4753	96.5527	98.5633	102.018	100.851	101.107	101.332	99.015	106.248	101.226	1.03765	0.116433	no
O00541	110.44	106.562	125.245	84.4775	65.2074	115.822	75.114	88.2505	112.612	120.225	1.04084	0.777588	no
Q9Y285	93.3193	74.552	92.7889	101.07	112.173	90.095	103.916	95.9527	110.675	125.026	1.10922	0.265542	no
Q9Y4I1	104.412	99.0551	103.641	101.164	103.996	102.808	102.767	93.54	89.7393	102.35	0.958882	0.211172	no
P07305	104.17	109.586	102.446	108.844	103.682	94.5998	98.0788	96.3239	92.045	93.361	0.897262	0.000431681	no
Q9BRX8	78.4895	77.263	83.8286	117.946	98.2304	103.209	96.3564	112.749	123.495	101.43	1.17878	0.116453	no
P46939	103.447	105.937	100.953	102.681	100.222	99.7051	96.3564	100.871	96.472	95.7103	0.952994	0.010087	no
Q9NVZ3	100.794	96.1356	97.5677	92.0625	103.891	103.709	120.661	89.9209	102.375	94.1782	1.04158	0.502249	no
O95999	103.447	102.496	105.433	103.345	101.166	94.8	98.2701	101.985	96.472	94.6889	0.942485	0.00804372	no
P18031	96.0924	102.6	113.398	113.206	90.6823	85.8906	87.3619	104.212	117.131	87.6409	0.934606	0.405792	no
Q8WU79	106.702	104.79	93.7845	97.1823	108.19	102.608	104.011	95.0247	92.045	99.7962	0.966389	0.371336	no
Q9Y5P6	111.766	106.145	96.1739	94.338	100.432	102.108	105.638	93.8183	97.671	96.2211	0.973668	0.509751	no
Q9NXC5	99.2271	99.0551	101.948	100.501	100.013	97.8031	99.9925	99.2006	100.899	102.554	0.999412	0.952487	no
O15231	100.433	110.733	99.3598	101.354	102.109	95.9011	100.854	101.613	92.8751	97.0382	0.949984	0.0851779	no
P82909	104.05	98.8466	100.554	93.5795	108.295	104.11	107.934	94.2823	91.1227	101.022	0.986437	0.738856	no
P18887	117.433	109.065	105.134	99.4578	101.9	95.5007	108.604	97.3447	85.22	86.0065	0.88684	0.0557428	no
Q7Z434	91.3902	90.7137	99.9571	97.6564	99.8029	99.605	95.3039	107.181	115.84	100.613	1.08138	0.104037	no
Q66K74	108.149	103.226	95.8752	94.0535	101.375	105.611	109.178	96.1383	92.045	98.1618	0.996928	0.941039	no
Q8N4C8	119.844	104.686	88.3088	87.3219	117.939	104.911	118.843	83.7034	79.4096	103.882	0.947208	0.602514	no
Q9NRX4	94.6456	98.0125	97.8664	90.8299	106.722	99.1045	92.3376	101.799	88.9092	132.993	1.05546	0.542081	no
Q86U86	103.206	106.25	94.7801	101.733	106.512	96.8021	104.394	97.4375	95.0886	96.5275	0.95662	0.138794	no
Q17R31	105.979	94.7801	99.9571	99.8371	100.013	106.813	92.0505	92.0552	100.807	111.134	1.00458	0.917498	no
O75964	93.9221	98.9509	85.8198	102.207	93.5128	97.4027	106.595	115.44	111.321	92.0331	1.10198	0.10375	no
Q15545	85.3618	91.1307	117.778	115.576	82.1906	86.7915	83.1517	115.811	126.631	89.2752	1.01956	0.872341	no
Q14527	98.8654	99.0551	110.311	102.113	98.9642	96.702	92.1462	102.263	107.447	92.5438	0.964253	0.352603	no
O75494	113.213	110.837	103.342	98.2253	106.827	98.9043	99.5141	92.5192	87.2491	95.4039	0.889464	0.0101936	no
Q14738	95.369	98.3253	102.944	102.397	101.271	101.407	96.2607	101.335	101.083	100.103	0.999766	0.989517	no
Q92522	106.099	108.022	105.931	102.587	104.416	95.801	98.6529	95.9527	91.3994	94.8932	0.904459	0.00017983	no
P98155	87.4115	87.8984	94.4814	96.8979	85.4405	89.4944	81.8121	123.885	129.306	118.489	1.20095	0.131963	no
P41223	106.22	108.856	104.537	105.715	107.246	98.2036	98.2701	96.6951	88.6325	89.4795	0.88491	0.00308144	no
Q7Z2K8	105.135	97.2826	102.147	98.6993	98.2304	101.107	99.0356	96.6951	103.205	100.715	0.99853	0.9377	no
Q6P2H3	55.9434	50.1532	55.1556	55.465	59.8608	145.854	140.181	134.371	140.558	148.315	2.56448	1.82516e-08	up
O75683	112.128	105.207	98.6629	100.311	104.73	100.206	104.011	94.2823	91.3994	93.7696	0.928277	0.0534875	no
P60866	104.653	106.25	109.614	109.318	98.7546	93.0982	95.6866	99.2934	97.4865	87.8451	0.89561	0.00433672	no
Q9BQP7	94.4044	92.9033	94.0832	93.2951	97.2869	103.809	102.863	103.933	104.865	112.36	1.11835	0.00139855	no
Q15654	90.3051	99.2637	102.347	107.801	96.553	100.106	88.1274	104.026	117.777	91.4202	1.01045	0.867861	no
Q9Y3P9	105.979	99.3679	99.5589	99.7423	100.432	98.9043	102.767	98.6438	100.53	96.3232	0.984337	0.36584	no
P30626	97.5392	105.833	104.537	100.596	95.5047	99.605	100.28	99.6646	101.545	95.7103	0.985705	0.537983	no
Q3ZCQ8	98.142	100.932	107.623	103.345	95.295	97.0023	94.1556	106.717	106.064	90.2966	0.978031	0.586293	no
O75340	87.7732	92.799	100.256	106.284	85.4405	89.0939	86.405	105.511	109.938	134.526	1.11199	0.310181	no
Q9Y5X3	91.6314	100.828	96.6717	102.492	98.0207	105.111	99.1313	103.933	98.87	102.861	1.04138	0.116646	no
O15213	108.39	108.439	98.1651	99.363	116.996	101.007	107.265	86.0234	85.3122	94.9953	0.893195	0.0731697	no
Q6P582	109.596	105.728	99.5589	92.0625	103.158	104.11	97.696	90.1064	99.9767	102.656	0.9695	0.4449	no
Q9NPJ6	109.716	108.648	98.3642	96.4238	103.891	101.107	106.691	95.0247	89.9237	94.6889	0.942733	0.171609	no
Q9Y6X9	101.518	101.349	99.4594	100.596	102.843	106.112	97.9831	100.129	92.2295	100.103	0.981791	0.463155	no
Q5VV42	109.234	99.785	102.645	95.855	92.9886	100.406	101.906	101.521	99.7923	98.264	1.00276	0.928049	no
Q6ZSZ5	93.9221	95.8228	103.243	103.535	100.851	96.6019	103.054	101.892	100.253	100.613	1.01014	0.66799	no
Q9P1Y6	106.582	97.074	95.8752	97.9408	97.9159	104.811	91.7635	98.9222	97.3943	115.016	1.02527	0.589775	no
P42224	105.135	105.311	98.5633	94.9069	104.625	99.8052	107.934	98.2726	91.3994	97.3447	0.972893	0.441736	no
P62314	100.312	104.998	92.1916	96.5187	102.424	100.106	111.953	95.2103	94.1663	104.801	1.01972	0.63747	no
O43169	84.6384	96.9698	111.008	106.853	90.9968	92.5976	78.7501	122.864	124.141	85.8022	1.02791	0.806502	no
P09496	94.525	87.0643	85.322	84.0983	85.126	117.924	118.364	108.666	103.758	113.892	1.28998	0.00013744	no
Q9P2W9	104.17	111.567	99.0611	101.07	94.4563	94.6999	97.9831	102.077	94.9963	102.452	0.9645	0.311783	no
Q15435	113.695	98.7423	94.581	112.068	111.23	90.8958	98.4615	94.5607	98.9622	90.7052	0.893025	0.0413162	no
Q9Y5K5	101.638	99.2637	97.8664	103.819	101.271	101.907	96.5478	96.5095	103.02	99.8983	0.988141	0.500403	no
Q7Z4H3	104.532	104.79	99.9571	98.0357	105.883	97.4027	101.619	98.7366	91.3072	101.43	0.955764	0.0995363	no
Q96ME1	98.3831	91.8606	97.6673	100.596	95.1902	102.508	88.7972	107.46	112.52	104.495	1.06633	0.189176	no
Q8N1W1	106.582	91.1307	100.256	99.7423	103.158	94.0992	101.523	102.541	97.5788	105.925	1.0016	0.962439	no
Q9Y315	104.653	96.0314	97.2691	101.544	100.013	96.8021	103.533	99.015	107.632	94.5867	1.00412	0.887679	no
P04637	98.2626	101.349	101.849	95.1913	106.303	103.309	100.567	97.9014	94.1663	103.371	0.992763	0.782791	no
Q9UPN4	109.596	103.33	101.251	95.0965	107.351	100.906	102.959	94.5607	90.2926	99.4897	0.944995	0.135065	no
P36404	101.277	96.7612	92.8885	92.4417	89.8436	132.54	97.696	104.768	91.7683	101.941	1.11729	0.194567	no
Q6PD62	89.8228	84.6661	99.758	103.535	104.311	108.214	94.9211	99.8502	111.782	101.43	1.07074	0.206733	no
Q99570	110.078	102.6	108.718	93.1054	90.5774	111.017	92.1462	95.3959	93.4284	107.661	0.989248	0.850389	no
Q9NRL2	110.44	99.8893	100.455	94.812	101.061	101.807	101.811	94.1895	95.4575	104.393	0.982238	0.592457	no
Q8WWQ0	95.9718	97.1783	92.1916	95.0965	96.4482	92.1972	96.3564	91.3128	91.7683	154.853	1.10401	0.469835	no
Q9Y6B6	104.894	104.373	104.238	109.034	96.553	97.2025	92.1462	93.7256	100.715	99.5919	0.931205	0.0264355	no
O00754	108.631	98.0125	95.9748	95.9498	98.7546	102.708	98.0788	100.129	102.836	101.737	1.01642	0.545194	no
Q06265	114.177	107.605	91.196	90.8299	111.754	102.909	104.011	88.1577	90.6616	105.516	0.952853	0.460076	no
Q9UHA4	81.0214	96.3442	109.117	108.465	82.5051	100.005	79.1328	110.336	129.582	97.6511	1.08222	0.467489	no
Q9NPH2	73.3051	83.8319	84.9238	105.526	103.367	106.512	105.16	107.088	112.704	112.054	1.20526	0.0379358	no
Q9NRF9	89.5817	96.8655	112.999	107.896	82.1906	90.6956	88.0317	117.667	118.423	91.2159	1.03371	0.721768	no
Q14160	110.922	106.041	102.844	96.1394	102.948	97.703	102.863	96.6023	93.244	95.1996	0.935858	0.0554809	no
O00178	108.39	106.354	101.152	100.027	103.682	100.706	101.715	95.9527	90.1082	96.0168	0.932437	0.0284984	no
O43493	15.6738	111.672	112.502	109.887	102.319	99.5049	109.753	111.543	110.675	101.124	1.17818	0.441433	no
P11182	102.724	95.1972	103.541	96.329	100.537	101.407	113.293	92.9832	91.5838	105.108	1.01213	0.791088	no
P05412	93.0782	84.7703	97.1695	100.596	103.891	102.508	91.8591	104.119	117.039	103.473	1.08236	0.167951	no
Q16527	101.638	94.6759	97.1695	98.6045	103.682	102.408	106.978	99.6646	96.7487	100.103	1.02044	0.411177	no
O94967	90.1846	95.3015	103.043	105.052	96.9724	99.9053	92.7203	106.903	107.816	100.205	1.03465	0.401879	no
Q9UPQ0	104.17	101.141	97.5677	96.0446	98.9642	103.009	98.2701	101.335	99.7923	102.146	1.01338	0.44894	no
Q9GZP4	123.702	118.241	91.2955	88.1752	118.568	102.808	111.284	86.2089	72.2157	98.0597	0.871467	0.209252	no
P26885	101.518	104.894	100.654	98.3201	105.988	99.7051	106.021	100.685	88.3558	96.5275	0.960734	0.26201	no
Q9C0D3	70.532	74.9691	79.8462	79.0732	79.0456	76.3805	75.0183	84.1674	85.5889	298.673	1.61638	0.340642	no
P30613	74.2696	76.6374	61.0296	68.6439	97.2869	87.7926	128.603	82.497	213.603	97.8554	1.61525	0.128259	no
[truncated: 1,212 more rows]

## Sheet: Fig3A
Uniprot ID
P12259
Q9UM47
P12821
P00734
P29474
Q63HN8
P42898
P04114
P02675
Q9NZK5
P01130
P20292
P24723
P07359
P35555
P16671
P42336
P02462
P02741
P02649
P05231
O60488
P06280
P01375
P03886
P05121
P00750
P54098
P08572
P30556
P01008
P01019
P03915
A0A3B3IS91
P01160
Q92743
P02671
Q08499
P14780
P35520
P16109
P16860
P03905
P01584
P62736
P04275
P05067
P23560
P00414
P27169
P00395
P03923
P01034
Q76LX8
P17813
Q9NSU2
P00403
O95255
P00846
P02749
O60674
P01308
P10636
P16581
P13726
P35749
P35611
P08709
P08519
P00156
Q8WXE1
O00206
P02768
P33261
P16520
P04637
P22301
Q13093
P04271
P07204
P05305
P14136
P00797
Q16647
P25101
P15502
Q02108
P09104
Q15746
P35228
P06858
Q15848
P48061
P49768
Q9H244
Q8WYB5
P21333
P15692
P05362
Q9BQB6
P05106
Q14524
P04035
P22891
Q15165
P01374
P34913
P40225
P11166
P00742
P42574
P04179
Q9BYF1
P02647
P35318
Q16665
O95477
P78380
P02545
Q99707
P09429
P03372
Q09428
P02776
P10415
P09601
P00488
P37231
P02766
P19429
Q15389
P25116
P16284
P00441
Q99697
P48544
P10145
P00748
P45379
P18510
P05019
P00747
P11137
P17301
P80188
Q9NPG2
F7VJQ1
Q9UQQ2
O60610
Q9UNN8
P35354
P34932
P04062
P01185
O00443
P05112
P00740
P08254
P99999
P28300
P13500
P78504
P00390
Q13224
P68871
P16220
P19235
P19438
P01137
P14151
A0A6I8PU40
P05107
Q14242
P02775
P49238
P01583
Q9HCN6
P25942
Q99574
P02656
P19320
P02144
P11142
O15123
P02461
P43004
P0DMM9
P50993
Q8WZ42
P08571
P01042
P22681
P02686
P27797
P51787
P11597
P48681
Q13976
P24530
P31749
P20908
P07550
P08697
P22352
P22413
P21731
P01588
P10451
B1AH88
Q14116
Q8NBP7
P37023
P17302
P28799
P08758
P10619
Q16853
Q15911
P84022
P10147
P07996
Q16236
P08235
P61073
P39905
P26441
P55008
P11150
Q00535
P08253
Q96EB6
Q96P20
P40238
P28329
P43694
Q9ULZ1
O00522
P18075
Q14896
Q9UKV0
Q9NXR1
P05164
P29965
P19099
P20815
P05091
P07101
P37173
P49961
O00555
P08514
Q6N021
P24158
P01138
Q9HD89
P36382
O76074
P98161
P29466
O95528
Q12879
P61812
P0DMV8
P50052
P12931
P52952
Q9BSQ5
Q9BYX4
Q6PI48
Q9Y6J3
P35498
P46531
P09038
O00300
P56817
P01011
P51608
P43354
P29475
P51681
P01303
P04629
O43602
P23219
P27361
P10600
P35968
P31645
P41159
Q9NP84
P08183
P36897
O00501
P42892
Q14432
P02679
P27338
P30542
P00451
P54760
O60706
Q15109
O15305
P01100
P00738
Q15796
Q6Q788
P0C7Q2
P11712
Q13485
P08588
Q96IY4
Q99988
P05546
P09341
P13637
P24298
P23109
P12883
P78329
P03956
P14555
P20472
P55211
P08887
P17948
Q9NZC2
Q07889
P14778
Q9UEF7
P09917
Q9UGJ0
P35579
Q9Y6J6
P09919
Q13427
Q02763
P12829
P47989
P01033
P55851
P08603
Q9UBU3
Q9UQD0
P36222
P20783
Q9BRB3
Q9Y2I8
O15539
P16410
P02787
Q16552
P28906
Q9NZG7
O95140
Q03135
Q30201
P48357
Q13555
P13498
P01024
P03952
P16442
P62979
P25445
P43003
P28223
P24394
P07333
P63252
P03951
P24557
Q86SI9
P01236
Q07869
A6NFN3
P22460
Q9BXW3
Q92908
P11473
P01889
P09619
P14902
O75140
P51589
P12104
P04049
P32245
P29400
P37840
Q14139
P39900
P17931
Q9Y581
P60568
Q16873
P40763
P04150
P02818
P02753
P42772
P00736
P60484
P68032
P09874
O95163
P46098
P02452
Q8N726
P00450
P13533
O00255
O75431
Q13461
Q14624
P51587
O60603
P55795
P20807
O60939
Q07699
Q14520
P08493
Q14746
P14174
P41597
P11226
P37088
Q9NQB0
P01009
Q9NY72
P17936
P60709
P17342
Q13563
Q16539
Q9UPS6
P04141
Q8IWT1
P17861
P11413
Q674R7
P15090
P53420
Q9UPI3
P01911
Q14191
O00273
O75390
P35225
Q9UBP5
P14598
P06881
P04040
Q01344
P12318
P10909
Q9NZC7
P08123
P01189
P10632
Q02809
P20823
Q9UBK8
P01579
P05160
P51671
P38435
Q8NBJ5
Q9NYJ8
P61769
Q02928
P21359
P16473
Q9NZC9
P01031
P08217
Q9C0D0
P21912
Q9UBK2
Q8N4T0
Q5JUK3
Q8IZD2
Q8NFP9
Q8N6M0
Q7Z4L5
Q9HCD6
Q6ZU80
Q07954
P46736
Q8N653
P51532
P35222
P05556
P38571
Q14654
Q99618
P02765
P05026
P50148
P22303
Q6NUK1
P00813
O95613
Q99497
Q9Y3Z3
P19634
P02458
P15056
Q8WX93
Q99814
P42575
P26022
Q27J81
Q6NSZ9
P21796
P09488
P13945
P21817
P23786
P00966
P31327
P03928
Q14397
O15524
O75694
P51788
Q13361
Q5VYX0
Q92793
Q9NX09
P01241
P01563
Q07817
P13473
P16112
O95631
P08246
O15409
P28482
P21964
P10253
P30990
Q12809
Q13231
P49763
P08684
P01133
P10646
P55072
P17050
P01127
P04070
P61278
Q9Y5Q5
P07196
P18583
Q9BYP7
O94907
P35414
P02751
O14786
P22894
P21554
Q9GZV9
Q8WWA0
Q13936
P08908
O75844
P78536
Q6ZMP0
P11215
P45983
Q6P1K2
Q99551
Q9UK05
P55089
P05089
Q06330
P43490
Q9H9S5
P49419
P51168
P11926
P35568
O60636
P50336
Q13002
P09936
Q12791
P35212
P20333
P48549
P01275
P36956
Q13148
Q13315
O15229
P16234
P21583
O43181
P05093
Q92889
P05413
Q13219
P10645
P78348
P01270
O75129
O60229
Q16653
P78352
P54707
P15248
Q8WWZ1
P49810
P01562
P23458
P33151
Q13586
Q9NYQ6
P69905
P62879
P01116
P19838
P10644
O14746
P21397
A0A0C5B5G6
Q9BWX5
Q01851
P04839
P15382
O60260
Q9UHM6
P04085
P55916
Q9NP85
Q9NS62
Q9H869
P45452
Q04837
P08833
P19440
P18146
Q01959
Q92934
P18887
Q9UNQ0
P08069
P16035
Q96JB1
P0C7M3
Q9UMR3
Q8TE73
P21589
P05997
O95760
P10599
P42261
Q99062
P49841
Q16678
Q99523
Q5TGY3
Q9Y6K1
O00141
Q9BXP5
Q9NRA2
P11684
P08590
O95450
Q13126
P15018
P21728
P12235
Q9C0B1
Q13201
P84996
Q9H1R3
Q8IUX1
Q96T54
P23771
Q8WYQ9
Q9Y2R2
Q96QT4
O75015
Q9NSA1
P12277
Q8N6G6
P20366
P23946
Q16719
P02788
P15289
P01589
P0DJI8
P51677
P0CAT3
P08700
P09237
Q9H4A3
P02774
Q06787
P22004
Q9UKP4
P04278
P15538
P45844
P09238
Q9BYB0
P04798
P23975
P43220
O14649
P33527
Q92736
P35637
P14210
Q9NWF9
O14732
P10914
P05412
Q8NER1
P06276
P11586
P10635
P20062
Q15672
Q9NZH6
P51617
P42345
P10176
Q16620
Q6ZMV9
P08962
Q14315
Q04721
Q9Y6L6
O76082
O94760
P53667
Q96L73
P23510
Q9H221
O15553
Q03181
P16050
Q96H78
P55157
P30711
P55087
Q8WXH2
O00187
P01920
P10916
Q14831
Q9NPH5
P22309
Q03167
P42262
P10997
P50591
P32418
Q01362
Q13478
Q96D42
P20809
P41440
Q9NYB5
P04080
P35523
P08247
P20701
O60240
P35556
Q01638
Q8NEF9
Q00059
P0DMV9
P10721
Q9Y4U1
P36402
Q9Y287
P03891
Q7Z569
P07858
P00533
Q9NYK1
P21453
P42263
Q9Y4D8
Q9Y4K1
Q99700
P06702
P11277
Q86WV6
P01286
P60900
Q99250
P31153
P30043
Q92731
P11912
P43699
Q86VB7
Q9Y6M1
P09958
Q99969
P04406
P12034
Q8NAU1
P50552
Q16667
Q8IVG9
Q14766
O15118
Q9BYW2
P46100
O15519
P13073
P19971
Q06643
Q9UGM6
O00548
Q9Y6C2
P30411
Q13568
P10275
P06727
O00222
Q99593
Q14643
P14416
P78417
P0DP23
P78423
P35625
P51797
Q13509
P34896
Q9Y251
P29279
P01106
P53355
Q16558
Q05586
O14791
Q9UHI8
P12643
Q96RU8
P42229
P43005
P08047
P00480
P09211
P09172
P61916
P08294
P40337
O14684
P51687
P07225
O95831
P15121
Q16623
O14543
Q9BQB4
P17707
P04180
Q9Y230
Q6P1M3
P55263
P0C0L5
P05186
P09493
P13501
P07339
Q15858
P08574
P17661
P14672
Q9Y5J3
P00491
P29274
P41594
O15392
P06850
P41595
P18509
Q9H3H5
P28845
Q06124
P22466
P22749
P80365
P05162
Q9Y6K9
Q99967
Q9NQ88
Q07011
Q07973
P16219
O00476
Q14393
P0C0L4
P08922
P05937
P06213
P10809
Q8N2U9
Q8N6Q3
P07911
P48736
P18054
Q9H668
Q9BV40
Q92626
P09603
Q9Y2K3
Q92543
Q14773
Q9BQE4
P47900
Q12947
P19367
P08473
P02511
P31639
P23526
P41587
P04792
P51692
Q12772
Q14790
P51811
P63000
P12272
Q00987
Q13950
Q9UBP0
P13686
Q15166
P08670
P41235
P11362
P08034
P35372
Q9UBH0
Q13464
P01344
A6NFH5
Q9NUM4
Q86WB0
Q2KHT3
P54802
P09960
O15111
Q8NI99
P07203
Q9NP60
O94759
A4D1U4
P15924
Q04609
P15559
Q8IW75
Q9H2A7
P13985
Q92871
P33076
Q9UQN3
Q16602
P10747
P81172
P06870
P35542
O43612
P07202
P20674
O94788
P18564
Q9GZT9
P59665
Q9GZP0
Q12873
Q53TN4
Q9NR97
Q86WD7
Q01668
P07585
Q6ZT12
Q92902
Q9P2X0
P35590
Q6PGN9
O43897
Q9Y5C1
Q6PIL6
P02745
P35240
P08913
P17612
O75342
P16066
P27695
P35557
P46663
Q12948
O75027
Q96GW7
Q09328
Q96N96
O43815
P20648
Q93097
O43508
Q99836
P25098
P05113
P48506
O00203
P07148
Q9H1D9
O15068
P22304
P13987
P31040
P51170
O75486
P22415
P35348
P13612
P54764
P22033
Q8WTV0
Q07866
Q9P219
P08236
P18089
Q8IZA0
P55145
P63261
Q6UN15
Q5T481
P24666
Q9H4Y5
P61586
P06396
Q8N6S5
P10912
Q5D1E8
Q13133
P05177
O60427
Q02297
Q5VY43
P49767
Q15599
Q9NZ08
Q14457
Q9C026
P22105
Q9NTX7
P02763
P40189
O15455
P42785
P48023
Q15910
Q05329
P29459
Q07812
P98160
P16104
Q9HAT0
P25025
P24821
Q13873
P01903
P17405
P29597
Q13114
Q03405
P32246
Q14573
Q9BY76
O15013
P0DMS8
P20810
Q9H173
Q96A44
P20396
P34931
P36544
Q15722
Q9HC29
P07355
P48634
Q9HBA0
Q16739
Q9Y5Y9
P49588
P54646
Q9UHD2
P56524
Q2V2M9
P01282
P18031
Q16619
P38398
Q7Z5J4
P06307
P01730
Q9NRC6
P11021
P27487
O15119
P54289
P28335
P21810
P01574
O75197
Q96DT5
P15104
P55285
Q9BWH2
P05181
P20936
O15554
Q13501
Q9UDY8
Q9Y2G2
Q9UHC3
P04201
P05109
Q8N159
Q96LT7
P46013
Q13255
Q9GZL7
Q9NYY1
O43474
P35790
O75874
P01178
Q9BXR6
Q8IZT6
P51946
Q9HCU4
P24855
Q14CX7
P50461
Q9HC96
Q96H15
P29320
Q92629
P02652
P37287
P18065
P14410
O43451
O95822
Q9Y210
Q14005
P14735
P12111
P19883
O75970
Q06418
Q9Y6U3
P07498
O76038
P14621
Q9Y3Q4
P41145
Q99720
O00602
P53779
P35475
O14788
P05165
Q13621
Q14765
P15848
P38570
Q9UHN1
Q495T6
Q14416
Q5GH73
P02743
O60663
Q12955
P56703
P06756
P48058
P14138
P08575
Q05DH4
Q6ZU69
P51649
P47871
P17980
P31751
P35680
Q9BXL6
Q7L1V2
P32942
Q16143
P11511
Q9Y2N7
P09651
P22626
P01266
Q9BZG8
O94900
Q99572
O95342
Q13519
O60733
Q99959
P19544
Q14767
P08138
Q92947
O95352
P42081
Q9UBJ2
P42224
P24071
Q86WA9
Q8N8Q3
Q15818
P61764
P13807
Q92504
Q96PS8
P59544
P10586
Q9NQ30
P19525
P43146
P13647
P50452
Q96RN1
P58340
O15547
Q7L590
Q96AJ9
Q8TDJ6
Q7RTS7
Q96PD5
Q9BQI5
Q6MZW2
Q9P2D3
Q5VTT5
Q5VWG9
A4D2G3
Q86T26
Q6BAA4
Q8NA23
Q9H6Y2
P52740
Q8NGZ3
Q8TCE9
Q8NDX9
P03973
P26006
P25103
P06732
O95180
O60711
P13688
Q16609
Q99459
P25106
P02654
P43235
P18825
Q00975
P50440
Q01484
P49765
Q9NTG7
P02760
P48507
Q9BXM7
P18428
O60502
O75891
P13591
P20020
P01135
P42858
P00519
Q13286
Q8N8U9
P17787
O75751
P30793
Q8NI35
P39086
Q9NRW4
Q9BZY9
P50281
Q16526
Q9HCR9
P53805
Q8TC92
P23582
Q8NF50
Q08289
Q92686
Q9UPY5
P84103
Q92496
P06400
Q8TD30
Q96PN6
O14638
P20711
Q01094
P98066
Q92583
P35221
Q08722
P41273
Q9UBS5
P46821
Q14814
Q01995
P41222
P05108
Q9NQ11
Q9H492
P55011
P0C862
P49815
P49902
P32297
P15976
Q99259
O95819
Q9Y6X0
O14905
A6NM11
Q8IXJ6
P14770
Q9UBM1
Q99502
P19484
Q9Y258
O95864
Q16581
Q8TAB3
Q96LL9
Q6ZMJ4
P98164
O75312
Q9Y272
O14495
O43680
Q96BT7
Q9UJM3
Q8N6T7
Q8N884
Q9BXJ4
P55290
P49682
P07602
P00558
Q14353
P15260
P12004
P22736
P17252
P36888
Q96IZ0
P35610
Q92542
P11279
P56373
Q02156
P13804
P10153
P26440
Q16698
O43315
P00374
O14807
P12644
O43521
Q63ZY3
Q9BQI9
O60279
Q5T655
P69892
P80404
Q9UNY4
P30926
P10144
Q8IXJ9
P34810
Q12778
P01210
P26358
Q15759
P60880
P30566
O60895
P00749
P02786
Q13507
O15263
P04004
P30531
Q8TE60
Q9NY46
P48764
Q9HC58
P07384
P78540
P21815
O15440
Q5TCZ1
Q9Y4K3
O75460
Q16363
P07237
O60602
Q9H0J9
Q9UKJ3
Q96DC7
Q8N2Q7
Q9H8M5
Q13510
P02655
P55287
P54803
P52333
P07949
P13569
Q07075
P40818
Q86UV5
P25874
Q9BZS1
Q9H8H2
P08648
P41586
P12755
Q13698
P20645
Q8IZQ8
Q9Y5N1
Q9HBE4
Q16082
P22676
Q8IWA5
P40197
P12036
Q9C000
P40939
P50402
Q5S007
P55283
Q7Z6L0
P01023
P31415
Q9P0J1
Q06141
O00429
P08100
O95980
Q6EMB2
Q8TC26
Q6ZSJ9
Q5W0B1
Q8N966
P02790
P43681
P16157
Q15116
Q9NPC1
Q15628
P08397
Q9UER7
P05543
P55073
P55210
P49748
P24385
Q9Y4L1
Q99519
Q96RI0
O43557
O95445
O00305
P20933
P17900
P05783
O95865
P17181
P23378
P20930
Q01469
Q9UQF2
P05156
P27540
Q03468
P04216
P62841
Q92552
O00499
Q01196
Q04206
P19022
Q92752
P01112
Q9UI33
P69891
Q8WXF7
Q8TDQ0
Q5VU43
Q8N9L9
P05549
P11532
O60894
Q8WVQ1
P50897
Q15078
P23297
P02778
Q86TV6
Q12841
Q92901
Q9Y618
Q13572
Q86Y22
Q9UJX0
P24043
O43490
P35499
P0DP25
P15144
Q13740
P05771
Q9NZK7
Q52M75
Q6ZVN8
O14602
P56277
Q9H5N1
P01213
Q9HCG7
Q15025
O60312
Q9NUB1
O14508
P16519
P22748
Q5T8R8
P51451
P00326
Q9BYV1
O15527
P06733
Q6P9B9
Q96J92
P27482
Q9NZT1
Q96GE6
Q8TD86
P08581
P12724
O94988
Q13131
O15438
Q9BU89
Q5SVQ8
Q9Y490
B0L3A2
O15496
O75683
Q99571
P02730
P21675
P00325
Q9BRR6
P10745
Q5VWK5
Q15750
P80098
Q92932
O75061
Q13158
P21802
O14867
O00254
P04066
Q9NPC4
P22694
P22612
Q93074
P13725
P48436
P33897
P11169
O95425
O95967
Q9Y2I2
Q9NP99
Q9UBX5
Q14126
P25963
Q9Y5X9
P01732
P21580
P01909
P36969
Q9HBE5
P43034
P11217
P35638
Q9NRA1
Q9UBP4
Q96LI5
P53985
P36894
P25391
O95393
P35914
Q6UXD7
Q9NZ20
P98170
P11216
P05154
Q9HAZ2
Q16720
Q9NZJ5
Q02153
P31513
Q9Y484
Q08357
P20813
P62760
Q9H2X9
O95298
Q8NC51
Q9NWQ9
Q6ZV77
Q8NAJ2
Q01118
P20023
Q96PV0
P55040
P10082
O95399
P55017
Q11206
O43927
Q13547
Q8IWL2
Q12840
Q8N831
Q92523
Q92915
Q9Y2I1
O15379
Q9BUR4
P0DPD6
Q8TBY8
P17677
P22455
Q96L93
O76039
P04818
P68133
Q9UKI8
O43345
P10523
P27037
Q07157
P04233
Q99436
Q14563
O15350
Q8N196
O00622
P18206
Q99650
Q5TBB1
O43526
O00755
Q96PE1
Q9C009
Q96AD5
P35711
P08174
Q9UD71
Q8N2S1
P60953
P48995
O14727
P35408
P30988
Q9Y239
O75369
P30044
Q8NBM4
O43908
Q6VVX0
Q92887
P32929
Q14249
O96033
Q5HYJ1
Q5SNV9
Q9UP95
Q5T5C0
Q09472
Q6ZWL3
Q76L83
P30533
O95235
P05166
P45985
Q96PU5
Q96A54
P40261
P51531
A1KZ92
Q03426
P22692
Q10981
P20226
Q9NPH6
Q12857
P09228
Q92769
Q9Y259
Q6UXL0
Q8IWY4
P05090
Q12866
Q9H251
Q9UKS7
Q9UJU2
Q14515
P25815
Q7Z3E1
Q8WUU5
P07900
Q9C0K1
Q7Z699
P05023
P14921
P48735
Q92625
P29972
P11310
P00739
P27815
Q05923
Q9NYB0
Q96D96
P23141
P09382
O95398
P48048
P60022
Q9BXD5
Q8IUL8
Q9UKY4
P34972
Q16787
Q13275
Q96BI3
Q86YM7
Q9NSB8
P41143
Q8N122
Q8TCQ1
Q5GH70
P21980
Q9UEW8
Q9UQ13
O43852
Q9NPI9
O75191
Q9Y5Q3
Q05086
Q9Y6F6
P20591
P55058
P41181
Q13733
P51636
P55084
Q15652
P45984
O95069
Q99727
Q6Y288
Q9BX84
Q15465
Q00796
P56539
P15529
P11086
Q86TC9
Q86US8
Q16270
P07332
O14653
Q96C45
Q9P275
Q9UNE7
Q9UQF0
Q9Y4Z2
Q9NRM0
Q9Y5S8
Q13492
P25100
P25054
Q9UII6
Q9H3S1
Q9UGQ2
P48051
O76050
Q9BZR6
B3EWF7
Q6VVB1
O14862
Q96PQ0
P46459
P83111
Q5VST9
P35251
Q14839
Q04446
O60500
O75469
O60341
O43463
Q13185
P45973
P83916
P84243
P68431
Q71DI3
P30518
Q8N4B1
O94813
Q99996
Q16568
Q92673
Q6P1M0
Q6PIU2
P56696
P14867
Q96RD6
P28065
O43687
P11836
O95644
O75954
O14558
P78330
Q14749
Q9H015
Q16584
P17655
O14773
P60891
O14980
Q9UQ90
Q96GX9
P78524
P12814
O75787
Q9HCC0
Q9P1A6
Q16555
Q14134
Q6P589
P37275
Q04771
O95832
Q03111
Q9H0E2
O14617
P78371
Q96T88
Q9UHI5
Q5T7W0
O94916
O15540
Q9Y694
P49895
Q8IVH4
Q96DA2
Q30KQ1
Q14108
Q9Y5K2
P14784
Q96PE7
Q13651
P28472
P31785
Q01974
Q13363
Q04759
P29590
P55291
Q14185
Q9BQI3
P28070
Q02952
P52848
P25789
P04155
Q9BWP8
Q9BPZ7
P23508
P0DPB6
O95248
Q9UHD8
Q9Y6Y1
Q9BTW9
Q9Y2K6
O00154
Q5TAT6
P10606
Q12946
Q6IA69
Q8TEM1
Q9ULD0
Q86VP3
O94901
Q96Q05
Q9NYU1
Q6PUV4
Q11130
Q5JRX3
Q9H254
O00268
O00192
Q969X5
Q8N3Y3
Q8IWT3
O60861
O15381
Q5H8A4
Q8NA58
O14924
O75177
Q712K3
A6BM72
Q6PIF6
O60237
Q86T82
Q9Y3S1
Q6ZMM2
Q9BTC0
Q9Y2E4
Q9NQX7
Q9BQ70
B7ZAP0
Q7Z5N4
Q15937
Q9H6F5
O43402
Q9NV64
Q9Y2G7
Q8N8U2
Q9UJ42
Q9H0N0
Q96AW1
Q8NA82
Q8IXZ2
Q96SK3
Q8NEG5
Q96LR4
P53370
Q9BW30
Q86YT5
O15520
P23467
O60313
Q0VDD5
P0C864
Q05513
P21757
Q9Y5B9
O00754
Q9NPA2
Q9Y5H0
Q75NE6
[truncated: 1,560 more rows]

## Sheet: Fig3E
#node1	node2	node1_string_id	node2_string_id	neighborhood_on_chromosome	gene_fusion	phylogenetic_cooccurrence	homology	coexpression	experimentally_determined_interaction	database_annotated	automated_textmining	combined_score
ADH5	HADHA	9606.ENSP00000296412	9606.ENSP00000370023	0	0	0	0	0.312	0	0	0.174	0.408
ADH5	GAPDH	9606.ENSP00000296412	9606.ENSP00000380070	0	0	0	0	0.095	0	0	0.402	0.436
ADH5	GSTO1	9606.ENSP00000296412	9606.ENSP00000358727	0	0	0	0	0.064	0	0.65	0.324	0.759
ADK	GAPDH	9606.ENSP00000443965	9606.ENSP00000380070	0.079	0	0	0	0.093	0.049	0	0.367	0.43
ATRX	SUPT16H	9606.ENSP00000362441	9606.ENSP00000216297	0	0	0	0	0.228	0.718	0	0.281	0.83
ATRX	HDAC4	9606.ENSP00000362441	9606.ENSP00000264606	0	0	0	0	0	0.297	0	0.207	0.419
ATRX	FMR1	9606.ENSP00000362441	9606.ENSP00000359506	0	0	0	0	0.217	0.071	0	0.321	0.463
ATRX	CTNNB1	9606.ENSP00000362441	9606.ENSP00000495360	0	0	0	0	0.063	0.051	0	0.384	0.404
CCT4	PSMG1	9606.ENSP00000377958	9606.ENSP00000329915	0	0	0	0	0.187	0	0.9	0.047	0.915
CCT4	ILF2	9606.ENSP00000377958	9606.ENSP00000355011	0	0	0	0	0.31	0	0	0.264	0.471
CCT4	EIF4A3	9606.ENSP00000377958	9606.ENSP00000497641	0	0	0	0	0.432	0.085	0	0.105	0.495
CCT4	ENO1	9606.ENSP00000377958	9606.ENSP00000495530	0.043	0	0	0	0.384	0.065	0	0.212	0.507
CCT4	GAPDH	9606.ENSP00000377958	9606.ENSP00000380070	0	0	0	0	0.335	0.068	0	0.495	0.66
CDC5L	SUPT16H	9606.ENSP00000360532	9606.ENSP00000216297	0	0	0	0	0.528	0.136	0	0.078	0.591
CDC5L	FIP1L1	9606.ENSP00000360532	9606.ENSP00000336752	0	0	0	0	0.162	0	0	0.418	0.491
CDC5L	ILF2	9606.ENSP00000360532	9606.ENSP00000355011	0	0	0	0	0.108	0.455	0	0.106	0.528
CDC5L	EIF4A3	9606.ENSP00000360532	9606.ENSP00000497641	0	0	0	0	0.142	0.944	0	0.548	0.976
CS	ME2	9606.ENSP00000342056	9606.ENSP00000321070	0.115	0	0	0	0.103	0.162	0.931	0.548	0.975
CS	HIBCH	9606.ENSP00000342056	9606.ENSP00000352706	0.057	0	0	0	0.217	0.168	0	0.44	0.611
CS	ENO1	9606.ENSP00000342056	9606.ENSP00000495530	0.111	0	0	0	0.17	0	0	0.526	0.62
CS	HADHA	9606.ENSP00000342056	9606.ENSP00000370023	0.057	0	0	0	0.272	0.174	0	0.458	0.652
CS	PFKM	9606.ENSP00000342056	9606.ENSP00000496597	0.114	0	0	0	0.087	0	0	0.647	0.689
CS	GAPDH	9606.ENSP00000342056	9606.ENSP00000380070	0.086	0	0	0	0.174	0	0	0.799	0.835
CTNNB1	HDAC4	9606.ENSP00000495360	9606.ENSP00000264606	0	0	0	0	0.098	0.294	0	0.432	0.606
CTNNB1	HINT1	9606.ENSP00000495360	9606.ENSP00000304229	0.041	0	0	0	0.055	0.525	0	0.189	0.604
CTNNB1	ILF2	9606.ENSP00000495360	9606.ENSP00000355011	0	0	0	0	0.124	0	0	0.454	0.501
CTNNB1	FMR1	9606.ENSP00000495360	9606.ENSP00000359506	0	0	0	0	0.091	0.292	0	0.393	0.575
CTNNB1	GAPDH	9606.ENSP00000495360	9606.ENSP00000380070	0.059	0	0	0	0.053	0.409	0	0.828	0.897
CTNNB1	ENO1	9606.ENSP00000495360	9606.ENSP00000495530	0.041	0	0	0	0.121	0	0	0.382	0.434
CTSD	ENO1	9606.ENSP00000236671	9606.ENSP00000495530	0	0	0	0	0.063	0.061	0	0.376	0.403
CTSD	GSTO1	9606.ENSP00000236671	9606.ENSP00000358727	0	0	0	0	0.125	0	0	0.393	0.446
CTSD	GAPDH	9606.ENSP00000236671	9606.ENSP00000380070	0	0	0	0	0.069	0	0	0.562	0.575
EIF4A3	ILF2	9606.ENSP00000497641	9606.ENSP00000355011	0	0	0	0	0.446	0.626	0	0.167	0.813
EIF4A3	FMR1	9606.ENSP00000497641	9606.ENSP00000359506	0	0	0	0	0.042	0.613	0	0.611	0.843
EIF4A3	GAPDH	9606.ENSP00000497641	9606.ENSP00000380070	0.042	0	0	0	0.142	0.046	0.114	0.403	0.509
ENO1	GAPDH	9606.ENSP00000495530	9606.ENSP00000380070	0.079	0	0	0	0.897	0.765	0	0.925	0.998
ENO1	PFKM	9606.ENSP00000495530	9606.ENSP00000496597	0.079	0	0	0	0.525	0	0.181	0.706	0.881
FMR1	GAPDH	9606.ENSP00000359506	9606.ENSP00000380070	0	0	0	0	0.047	0.096	0	0.431	0.466
FMR1	IGF2BP2	9606.ENSP00000359506	9606.ENSP00000410242	0	0	0	0	0.042	0.165	0	0.634	0.681
GAPDH	SUPT16H	9606.ENSP00000380070	9606.ENSP00000216297	0	0	0	0	0.062	0	0	0.433	0.446
GAPDH	HDAC4	9606.ENSP00000380070	9606.ENSP00000264606	0	0.024	0	0	0.053	0.13	0	0.476	0.53
GAPDH	HADHA	9606.ENSP00000380070	9606.ENSP00000370023	0.041	0	0	0	0.152	0	0	0.375	0.448
GAPDH	PFKM	9606.ENSP00000380070	9606.ENSP00000496597	0.091	0.002	0	0	0.372	0	0	0.614	0.76
GSS	GSTO1	9606.ENSP00000495750	9606.ENSP00000358727	0	0	0	0	0.119	0.095	0.9	0.433	0.948
HADHA	HIBCH	9606.ENSP00000370023	9606.ENSP00000352706	0	0	0	0.579	0.095	0	0.944	0.128	0.952
HDAC4	SUPT16H	9606.ENSP00000264606	9606.ENSP00000216297	0	0	0	0	0	0.071	0	0.46	0.477
HIBCH	PSMG1	9606.ENSP00000352706	9606.ENSP00000329915	0	0	0	0	0.095	0.765	0	0.083	0.787
IGF2BP2	LAMB1	9606.ENSP00000410242	9606.ENSP00000222399	0	0	0	0	0.085	0	0	0.381	0.409
IGF2BP2	ILF2	9606.ENSP00000410242	9606.ENSP00000355011	0	0	0	0	0.047	0.292	0	0.22	0.428
ITGA4	LAMB1	9606.ENSP00000380227	9606.ENSP00000222399	0	0	0	0	0.042	0.045	0.65	0.241	0.724
ME2	PFKM	9606.ENSP00000321070	9606.ENSP00000496597	0.091	0	0	0	0.062	0	0	0.376	0.422
PFKM	PMM2	9606.ENSP00000496597	9606.ENSP00000268261	0.07	0	0	0	0.055	0	0.449	0.087	0.499

## Sheet: Fig4E
Gene	Control.5	Control.1	Control.2	Control.3	Control.4	Mixture.5	Mixture.1	Mixture.2	Mixture.3	Mixture.4	FC	p	sig
Q09666	100.317	99.6401	99.3271	99.3403	98.801	101.102	101.455	99.8177	99.5248	101.156	1.01132	0.0464879	no
O75369	106.998	107.47	106.581	106.758	103.455	94.3215	94.2898	93.1072	91.4465	92.8666	0.877215	1.00755e-06	no
P35579	112.697	110.505	107.232	105.537	102.001	94.5239	91.9014	90.8005	91.7696	90.0334	0.853258	0.000427739	no
P21333	118.297	118.139	115.882	114.27	109.563	85.5168	85.9824	83.7755	82.1833	79.8548	0.724312	6.43979e-07	down
P10809	99.4324	96.7038	97.1881	96.2418	96.9588	103.329	102.078	102.858	102.648	104.095	1.05854	6.99717e-05	no
P14618	98.7446	98.172	98.3041	98.2136	98.4132	101.305	100.832	102.753	101.571	102.73	1.03526	0.000535523	no
P12814	99.5306	99.8359	98.4901	98.9648	97.8315	101.203	100.832	101.181	99.6325	103.255	1.02315	0.0133714	no
P06733	97.7621	96.9974	96.072	97.4624	96.571	103.227	102.701	103.802	102.218	104.829	1.06582	7.68582e-06	no
P55072	100.12	96.508	98.3041	96.2418	95.9892	103.531	101.351	102.544	102.218	104.514	1.05541	0.000729116	no
Q02952	97.6638	97.5847	98.4901	99.1525	98.995	101.001	102.39	101.286	101.14	103.255	1.03494	0.000316455	no
P07900	110.044	108.351	107.139	104.129	100.74	97.054	94.4975	92.583	91.1233	91.7123	0.880405	0.000375925	no
Q14315	99.1376	105.121	98.8621	102.157	100.062	99.2805	97.9244	99.6079	97.6937	99.8972	0.978359	0.138793	no
P04406	101.692	100.521	100.257	100.749	99.2858	100.09	99.1705	99.9225	98.2323	100.002	0.989876	0.0888753	no
P13639	101.594	101.793	100.815	101.5	100.158	98.2685	99.0666	99.6079	98.34	98.638	0.976397	0.000335199	no
P12270	103.461	100.717	101.094	99.3403	101.225	99.6853	98.3397	98.5594	96.078	101.366	0.976656	0.0648621	no
Q9Y490	103.461	102.087	102.489	102.063	100.643	97.56	97.9244	98.2449	97.4783	97.4837	0.956823	0.000287051	no
P26038	104.247	107.666	101.838	104.411	99.4798	95.7384	98.6513	98.5594	94.247	94.1258	0.929836	0.00330621	no
P08238	109.356	108.058	105.279	103.941	99.1889	98.4709	95.0167	94.1557	91.985	92.3419	0.897584	0.00151165	no
P46821	99.9236	98.0741	97.6531	98.5892	98.0254	103.126	101.974	100.552	100.171	102.835	1.0333	0.00252941	no
O43707	99.1376	97.6826	97.6531	98.6831	98.5102	101.102	100.936	102.229	100.71	104.409	1.03604	0.00414005	no
P18206	98.5481	97.1932	96.258	96.4296	96.1832	103.025	103.636	103.592	103.187	103.675	1.06707	5.09959e-05	no
P29401	98.6463	97.7805	97.2811	97.9319	98.801	101.001	101.87	103.383	101.679	102.94	1.04166	0.000109058	no
P14625	111.026	107.568	104.721	102.721	98.1223	100.09	95.3283	93.4218	91.985	93.1814	0.904319	0.0065239	no
P31948	99.3341	98.5635	96.072	99.2464	100.062	100.293	101.87	101.495	99.9556	104.095	1.02925	0.0207886	no
P11142	108.57	108.058	101.652	102.251	97.5406	97.054	98.4436	98.2449	95.5395	91.6074	0.92823	0.0199447	no
P11021	104.149	102.576	99.0481	99.1525	98.2193	100.394	99.6897	99.6079	98.6631	98.638	0.987772	0.356132	no
P13010	106.212	105.317	105	104.317	102.679	96.2444	95.1206	93.8412	94.5701	94.7554	0.906416	2.57893e-06	no
Q13813	104.05	101.891	104.349	101.594	102.679	96.548	95.7437	95.6236	95.5395	101.051	0.941586	0.00225839	no
P19338	100.808	98.172	98.1181	99.8098	97.6375	101.507	100.832	102.963	98.6631	102.101	1.0233	0.0414119	no
Q9NZM1	107.096	104.534	105.372	103.941	100.546	95.9408	94.7052	95.8333	95.4318	94.8603	0.914249	0.000819488	no
P06576	99.4324	98.3677	100.722	97.1808	97.9284	102.013	99.8974	101.915	101.679	101.786	1.02767	0.00779859	no
P41250	101.299	97.3889	97.0951	98.4953	99.2858	100.495	101.767	101.81	101.787	101.576	1.0281	0.0183835	no
P27816	102.085	98.955	96.4441	99.9037	100.643	99.8877	102.597	99.9225	100.063	100.212	1.00934	0.418875	no
P50395	103.068	103.653	100.071	101.782	98.995	99.5841	98.7551	99.2934	95.8626	98.638	0.96959	0.0249246	no
P05023	99.7271	96.9974	99.0481	99.5281	98.4132	101.305	100.313	102.439	101.356	101.681	1.0271	0.00277449	no
Q16658	99.8254	98.7592	99.1411	100.843	99.4798	99.9889	100.417	100.761	100.279	100.842	1.00851	0.0759352	no
P60709	103.657	105.023	102.21	102.533	98.1223	98.8757	99.0666	97.8255	96.7243	95.1751	0.95332	0.0106907	no
P38646	112.402	112.364	109.278	109.575	106.849	90.2734	90.24	89.5423	87.7843	87.515	0.809048	1.33689e-06	no
P78371	105.328	102.381	104.442	100.937	99.7706	98.7745	96.159	97.5109	97.3706	96.5393	0.948322	0.00436871	no
P15144	97.4673	98.0741	97.2811	97.7441	94.244	104.341	103.532	102.334	102.541	104.095	1.06607	0.000143067	no
P35580	118.494	118.335	120.067	117.368	114.314	81.9747	81.7248	79.4767	80.9985	79.435	0.685737	2.18393e-08	down
P07355	103.068	105.611	99.6062	101.875	98.801	98.9769	99.7935	99.0837	96.832	95.8047	0.96371	0.0387224	no
P08670	106.703	105.611	105.558	101.406	106.073	93.9167	93.9783	95.5188	90.8002	98.533	0.899869	0.000215128	no
P42765	100.611	97.8783	96.6301	99.0586	97.3467	103.126	100.936	101.705	100.925	102.73	1.03641	0.00377584	no
P34932	121.638	118.531	115.603	110.983	104.812	88.8566	87.1246	82.3076	83.2605	80.6942	0.738748	0.00010673	down
Q15029	96.976	95.4314	97.5601	97.2747	98.2193	102.317	102.597	104.85	103.187	103.255	1.06333	1.14709e-05	no
Q01082	107.391	106.198	103.977	102.533	102.389	94.9288	94.3937	95.2042	94.5701	96.959	0.911133	0.000208114	no
P12956	106.801	105.806	103.419	104.223	103.746	96.042	94.6014	94.7848	94.6778	94.0209	0.904829	9.72885e-06	no
P04075	97.5656	96.0186	96.6301	96.5235	98.7041	101.709	102.805	104.221	103.187	104.095	1.06298	1.52052e-05	no
P07237	102.183	100.521	96.165	98.6831	98.801	100.09	101.455	101.705	100.386	100.737	1.01616	0.191159	no
P49321	97.5656	97.8783	97.7461	98.6831	99.1889	102.62	102.182	100.971	100.494	103.57	1.03823	0.000910259	no
Q01518	105.622	104.338	101.466	102.439	98.801	98.4709	100.001	96.8818	95.9703	95.1751	0.948958	0.00839223	no
Q92945	98.3516	97.5847	97.4671	98.777	99.4798	100.697	101.144	102.544	101.033	103.99	1.0361	0.0019885	no
P00338	101.299	102.576	103.419	101.218	96.9588	99.0781	97.9244	99.5031	97.586	100.107	0.977697	0.116977	no
P48643	105.426	102.283	105.279	101.5	99.8676	98.9769	95.9513	96.777	96.7243	96.0146	0.941847	0.00276416	no
Q01813	96.583	94.0611	96.165	94.1761	95.0196	104.847	104.57	105.06	105.341	106.508	1.10572	8.48101e-07	no
P25705	102.969	98.2698	98.1181	96.4296	97.7345	102.013	99.5859	102.649	101.571	101.681	1.02832	0.0658518	no
P35221	102.085	100.325	100.908	99.9037	100.643	99.3817	100.624	98.2449	99.4171	98.533	0.984788	0.0250284	no
P00558	124.29	121.467	112.906	109.95	102.679	89.2614	90.4476	82.8319	83.4759	76.8117	0.740126	0.00042512	down
P35241	98.0568	100.521	97.1881	99.9976	100.158	102.215	100.105	100.342	99.7402	102.311	1.01773	0.0751805	no
P63104	99.9236	100.521	98.8621	98.9648	97.4436	102.215	102.597	100.447	98.9862	100.632	1.01848	0.0616554	no
P07195	100.12	102.576	99.8852	98.8709	95.5044	101.811	99.6897	102.124	97.9091	102.101	1.01344	0.37696	no
P62258	97.9586	98.7592	96.9091	96.993	97.1527	102.418	102.805	103.068	102.002	103.36	1.05306	5.83272e-06	no
Q16881	99.4324	98.8571	96.4441	98.5892	98.995	102.823	101.351	101.286	100.494	102.625	1.03303	0.00154483	no
P13667	110.83	108.449	108.069	107.415	104.425	94.3215	92.5245	90.8005	89.7231	90.2432	0.848707	2.52038e-06	no
Q86UP2	105.229	104.534	103.512	101.875	104.812	96.7504	96.159	94.2606	93.8161	97.5886	0.9204	2.70724e-05	no
P68104	111.616	108.841	105.279	106.946	103.067	95.7384	94.8091	90.6957	91.4465	88.5643	0.860952	7.10263e-05	no
P07437	106.801	109.624	107.046	104.035	95.3105	98.7745	97.9244	95.2042	94.0315	89.2988	0.908986	0.0153641	no
P18669	96.2883	94.942	93.0959	95.209	96.8619	103.43	105.193	106.214	105.233	106.193	1.10467	3.19827e-06	no
P21399	112.5	113.147	112.441	108.918	104.231	90.3746	91.6938	87.8647	87.9997	86.4656	0.806185	2.27352e-05	no
P15311	102.871	105.023	99.9782	103.284	98.1223	98.3697	100.936	99.1885	95.5395	96.0146	0.962239	0.0434279	no
P06737	94.9127	95.5293	95.886	94.5517	92.7896	106.77	105.713	104.85	104.156	107.347	1.11647	7.81786e-07	no
Q06830	97.6638	96.508	92.3519	95.6784	94.9227	104.847	105.193	106.528	103.187	105.354	1.10057	5.42761e-05	no
Q16531	98.5481	98.0741	99.6992	97.4624	98.3162	101.203	101.351	101.81	101.248	103.255	1.03407	0.000236333	no
Q99832	107.98	102.968	107.232	102.814	101.71	97.6613	93.7706	94.5751	96.078	93.4962	0.909846	0.000503864	no
P68371	99.6289	100.13	91.7939	98.4014	96.2801	105.15	100.52	104.85	100.925	103.99	1.06006	0.0148509	no
Q12906	100.022	100.13	99.7922	99.2464	101.031	98.5721	99.0666	100.866	101.14	100.422	0.999692	0.959564	no
P11216	96.6813	96.508	97.3741	98.0258	95.6984	103.227	103.947	103.278	102.002	104.934	1.06835	7.03229e-06	no
P17987	107.194	104.534	106.674	99.9976	99.1889	96.9528	95.7437	97.0915	96.1857	95.1751	0.929596	0.0106609	no
P49368	109.847	105.904	105.093	101.312	100.643	97.1552	96.5744	94.3654	94.5701	93.0765	0.909987	0.00270446	no
Q9BQE3	107.489	108.743	106.395	103.659	93.3713	98.4709	96.4706	96.6721	94.247	92.6567	0.920831	0.0380298	no
Q71U36	97.3691	99.0529	119.509	104.129	94.0501	99.1793	103.947	90.5908	98.6631	91.6074	0.94141	0.283019	no
P46013	103.756	104.24	103.14	105.913	105.782	94.8276	95.2244	93.946	96.2935	95.1751	0.909407	1.8882e-06	no
P47895	99.9236	97.6826	98.4901	96.8991	97.0558	104.037	101.144	101.076	101.14	103.78	1.04311	0.00152993	no
P05455	105.328	107.079	102.489	102.908	98.4132	97.4588	99.2743	96.4624	94.4624	94.9653	0.934923	0.00650383	no
Q9BVA1	103.559	104.338	94.863	99.7159	96.0862	102.519	98.3397	101.39	101.248	98.638	1.00717	0.743897	no
P11717	101.201	96.8995	98.5831	98.2136	96.8619	101.507	99.7935	102.858	101.571	103.57	1.03567	0.0094827	no
P40227	108.079	103.555	105.558	100.467	99.6737	97.1552	95.9513	96.2527	96.9397	95.1751	0.930685	0.00886343	no
P60174	98.6463	99.3465	95.421	98.6831	97.9284	101.912	102.39	103.383	100.925	102.73	1.0435	0.00132317	no
P06744	103.854	103.066	101.838	102.251	99.2858	98.2685	100.313	97.1964	97.3706	96.0146	0.958589	0.0039734	no
P13797	99.3341	99.9338	101.001	101.03	99.6737	99.6853	101.144	98.9788	99.4171	99.7922	0.996095	0.459437	no
Q14247	101.692	99.6401	96.165	101.594	99.7706	101.709	100.105	99.7128	99.3094	100.737	1.00544	0.63722	no
Q13885	92.5546	100.325	94.863	99.3403	95.0196	100.495	105.401	109.569	108.68	95.8047	1.0785	0.0420234	no
O60664	97.1725	98.3677	94.863	96.8052	97.6375	102.418	102.805	103.802	103.833	104.095	1.06622	5.79732e-05	no
Q9P2E9	101.889	101.01	100.257	100.373	100.062	99.8877	98.5474	98.7691	98.9862	100.317	0.985934	0.0178266	no
Q14978	106.605	106.981	106.581	106.664	105.976	92.7023	94.2898	91.7442	92.6313	93.1814	0.871889	4.51372e-07	no
P23528	98.6463	99.3465	96.165	99.8098	99.3828	101.203	101.87	101.495	99.5248	103.57	1.02901	0.0144484	no
P09936	101.594	102.283	99.6992	103.284	102.195	97.6613	99.482	98.14	98.4477	96.7491	0.963512	0.0013181	no
P17301	99.7271	97.2911	99.4201	99.622	97.1527	101.608	101.455	100.866	101.894	101.786	1.02919	0.00593583	no
P50990	112.402	106.002	107.232	102.063	100.352	96.9528	93.6668	92.4781	92.739	93.811	0.889397	0.00330137	no
Q05639	99.7271	100.13	99.1411	99.2464	97.9284	101.709	101.87	100.866	99.9556	100.002	1.01659	0.0174235	no
P34897	98.4498	97.5847	97.6531	97.2747	98.1223	102.62	101.663	103.068	102.11	102.73	1.04724	7.39635e-07	no
P23588	98.2533	97.3889	94.212	96.054	98.4132	101.811	104.467	103.802	102.648	104.829	1.06862	0.000198424	no
P31946	96.6813	99.9338	99.3271	100.373	99.9645	101.305	100.417	100.447	98.9862	102.94	1.01575	0.130816	no
P28838	103.559	101.5	101.28	98.1197	99.3828	100.596	98.7551	98.874	98.2323	99.6873	0.984724	0.187554	no
Q96AE4	97.7621	96.508	98.8621	98.777	99.5767	102.114	101.663	100.761	101.894	103.15	1.03682	0.000785779	no
Q14676	96.19	98.8571	100.443	98.9648	101.904	99.6853	99.5859	102.649	99.9556	102.311	1.01577	0.220039	no
P02786	102.183	100.619	102.768	101.218	99.1889	99.3817	97.9244	98.14	98.5554	99.5824	0.975505	0.0124663	no
P30101	120.95	119.02	116.161	115.021	112.375	84.2012	83.4901	80.3155	82.8296	78.7005	0.701831	2.3538e-07	down
P27797	99.9236	97.8783	98.0251	97.5563	96.8619	103.43	102.909	101.286	101.033	102.101	1.04184	0.00034443	no
Q13509	97.2708	98.4656	99.5131	99.3403	99.0919	99.5841	102.493	100.552	102.541	102.206	1.02774	0.00671131	no
Q9Y4L1	106.114	104.338	106.86	100.373	103.164	98.1673	93.5629	93.7363	96.9397	95.1751	0.916928	0.000436364	no
P05556	101.889	98.8571	99.6992	98.4953	98.898	100.596	101.455	99.6079	99.3094	101.471	1.00924	0.264027	no
P49748	104.149	104.73	106.674	104.129	99.1889	97.9649	95.0167	95.2042	95.2164	96.1195	0.924164	0.0015211	no
P06748	97.4673	98.2698	93.468	96.8052	93.5653	104.543	102.39	107.472	103.187	105.144	1.09	0.000211614	no
P09622	96.19	96.3123	93.933	95.5846	97.9284	104.341	104.57	103.802	104.156	105.354	1.08808	4.66844e-05	no
Q15393	102.675	101.206	102.117	99.3403	99.5767	100.09	98.3397	98.4546	98.2323	99.7922	0.980182	0.0386945	no
P17655	93.5372	95.8229	94.956	95.209	93.4683	104.644	107.27	106.528	103.833	107.347	1.11973	3.64745e-06	no
O43175	113.09	112.071	110.58	111.453	112.084	88.1481	87.54	87.7598	87.3535	84.9965	0.779216	1.57486e-09	no
P31040	97.2708	97.3889	97.7461	96.993	97.3467	104.138	103.74	101.915	101.894	102.835	1.05707	0.000144487	no
Q13428	107.293	106.002	101.187	105.35	104.909	93.7143	94.9129	95.4139	95.2164	94.4406	0.902727	0.000293425	no
P09651	115.939	115.888	115.882	113.8	110.727	84.5048	87.1246	84.824	82.8296	82.3732	0.736858	2.23607e-08	down
P31150	101.987	102.576	100.815	104.035	101.71	99.9889	98.2359	97.4061	95.3241	97.0639	0.954796	0.00152045	no
P61978	110.044	111.288	109.836	109.387	106.849	90.2734	92.213	89.4375	88.2151	88.5643	0.819694	5.34015e-08	no
P00491	100.317	100.13	98.6761	96.1479	97.9284	101.811	101.767	103.068	99.4171	101.786	1.0297	0.0176794	no
P20700	105.721	104.828	100.722	100.937	101.613	98.5721	98.2359	96.5673	94.247	97.7985	0.944729	0.00293741	no
P09429	102.085	100.619	97.6531	100.279	99.7706	101.507	100.832	98.6643	97.586	101.261	0.998888	0.919012	no
P21796	101.889	100.227	99.9782	102.157	101.031	98.5721	100.105	98.0352	97.4783	100.317	0.978675	0.0174762	no
P22626	117.118	118.335	114.487	112.673	111.89	82.6832	85.2555	85.558	83.4759	82.4781	0.73011	5.55009e-07	down
Q14103	100.71	99.5423	98.7691	100.091	98.801	100.9	102.39	99.5031	98.7708	100.947	1.00923	0.252344	no
Q8IVF2	98.5481	99.9338	100.071	98.1197	98.3162	102.317	99.6897	100.237	101.679	101.891	1.02187	0.0114924	no
P23526	99.6289	98.2698	99.2341	99.0586	98.7041	102.924	102.078	100.656	98.5554	101.471	1.0218	0.041579	no
P61221	99.0394	97.7805	97.0951	96.4296	95.0196	103.43	105.505	102.124	102.325	102.94	1.06379	0.00013716	no
P22234	103.559	100.227	101.094	98.777	98.898	100.596	100.105	98.3497	98.8785	99.5824	0.989964	0.338338	no
P40926	97.5656	96.2144	96.072	96.2418	94.7288	102.215	104.986	106.004	103.295	104.619	1.08381	1.99542e-05	no
P37802	98.1551	98.955	97.2811	98.9648	98.801	100.293	101.87	102.544	101.464	102.835	1.03423	0.000422619	no
Q15084	107.784	105.415	103.512	103.19	104.231	94.7264	95.2244	95.0994	95.6472	93.4962	0.904722	6.03423e-05	no
P67936	96.3865	95.5293	96.7231	97.1808	98.6071	100.697	104.155	102.544	104.587	105.354	1.06794	0.000335303	no
P00367	96.8778	94.0611	94.77	94.6456	93.4683	106.061	104.778	105.899	105.557	106.508	1.11603	3.0799e-06	no
P55786	102.085	99.8359	98.8621	99.622	97.5406	102.013	101.767	99.5031	98.5554	100.632	1.00909	0.388998	no
Q92598	108.57	109.134	108.069	106.101	103.649	94.7264	91.9014	90.1714	92.739	91.8172	0.861504	4.5368e-06	no
P52209	104.345	106.785	104.163	104.692	99.3828	96.1432	98.859	97.6158	95.0009	91.5024	0.922507	0.00178383	no
P50991	108.373	105.611	105.837	100.655	99.2858	97.8637	95.2244	96.043	95.3241	94.3357	0.921173	0.00640782	no
P63241	99.7271	102.674	102.489	103.378	103.552	96.548	98.7551	97.0915	97.586	97.1689	0.951798	0.000682374	no
Q9BUJ2	97.8603	96.8995	95.979	96.8991	98.0254	103.126	103.013	102.649	102.864	104.409	1.06259	2.00037e-06	no
Q9BQ52	97.6638	98.8571	99.1411	99.9976	98.1223	101.001	101.04	100.866	101.787	102.311	1.02678	0.000999388	no
Q9UJZ1	96.976	95.4314	97.4671	95.209	96.7649	104.138	103.324	103.487	102.648	106.298	1.07896	1.85617e-05	no
P23381	96.976	97.3889	97.8391	98.0258	98.3162	102.924	103.117	99.7128	101.894	104.934	1.0492	0.00370328	no
Q14697	79.0939	77.8133	77.2854	75.7728	74.9492	127.213	125.651	123.828	126.776	122.248	1.6256	3.67745e-10	up
Q13435	109.749	109.624	110.115	108.542	107.043	91.8927	90.24	88.3889	89.6154	90.9778	0.827623	1.42079e-08	no
P12268	106.015	102.674	105.465	101.312	100.255	98.2685	97.3013	95.0994	96.9397	95.385	0.936538	0.00210339	no
Q86UE4	98.5481	96.3123	97.0951	96.6174	98.3162	101.507	103.843	103.487	102.11	103.78	1.05718	2.9101e-05	no
P08237	96.6813	95.3335	97.0021	95.9601	94.147	105.555	103.324	103.278	105.018	105.669	1.09125	2.30885e-06	no
P25786	101.692	96.7038	99.5131	95.6784	98.1223	103.025	99.5859	101.81	100.71	104.095	1.03562	0.0317128	no
P09104	96.7795	97.3889	98.0251	97.2747	99.0919	102.317	102.182	101.705	100.925	105.564	1.04939	0.00171625	no
Q14157	101.004	101.5	98.8621	102.251	102.098	98.4709	98.6513	98.4546	99.0939	99.6873	0.977542	0.0170875	no
P01116	98.7446	99.2486	95.607	95.7723	96.8619	100.394	101.974	107.367	99.8479	105.773	1.05989	0.0133727	no
Q12905	101.299	102.576	103.326	102.627	100.158	96.2444	98.7551	97.5109	96.832	100.107	0.959729	0.00197229	no
Q15149	106.507	105.611	103.326	101.688	100.546	96.2444	95.536	97.7206	95.9703	95.6998	0.92948	0.00177467	no
P07951	98.0568	96.4102	93.933	99.9976	98.995	100.9	101.247	102.544	103.295	106.298	1.05517	0.00576654	no
P21281	100.71	99.1507	100.443	99.622	100.255	98.7745	100.313	100.971	101.033	99.0577	0.999935	0.991014	no
P68133	106.801	106.296	104.628	105.35	99.2858	97.8637	97.7167	95.0994	93.9238	91.1876	0.910848	0.000987921	no
P11940	116.332	119.999	115.975	111.547	107.43	85.5168	88.0592	83.461	81.8602	83.7373	0.7398	2.24631e-05	down
P13798	100.611	97.8783	99.6992	98.4014	95.6014	103.733	99.7935	100.656	102.11	102.521	1.03377	0.017568	no
Q16643	105.426	104.338	104.349	102.814	104.619	92.9047	96.8859	95.9382	94.6778	96.5393	0.914484	2.58184e-05	no
P30153	108.963	109.624	107.883	105.819	103.164	93.4107	95.2244	92.1636	91.3388	89.2988	0.861768	1.35936e-05	no
Q9Y617	104.64	102.576	101.373	102.439	101.419	95.9408	97.9244	98.0352	97.3706	97.4837	0.949863	0.000188736	no
P20810	99.1376	98.6614	98.1181	101.03	98.5102	101.912	100.209	100.656	102.11	100.422	1.01988	0.0170722	no
Q15075	97.8603	95.8229	97.4671	97.9319	98.1223	104.442	102.493	102.02	101.571	103.36	1.05476	5.03912e-05	no
P61160	102.478	100.717	98.2111	96.8052	98.995	101.406	98.2359	100.656	101.679	101.576	1.01277	0.317986	no
P31930	96.7795	94.5505	96.6301	95.9601	96.571	103.632	102.597	105.584	104.479	105.144	1.08522	3.39508e-06	no
Q9BZK7	100.71	98.8571	100.815	101.312	100.062	100.293	99.1705	99.5031	98.9862	100.422	0.993261	0.229068	no
Q6IBS0	101.299	101.989	100.815	102.063	99.7706	98.8757	101.351	97.5109	98.0168	98.0084	0.975937	0.0205206	no
P49591	99.7271	99.1507	97.5601	97.1808	93.7592	105.049	102.182	103.278	100.494	103.045	1.05472	0.00393735	no
Q16555	96.583	97.7805	99.2341	97.4624	97.1527	103.329	102.39	101.915	101.356	103.885	1.05051	5.7365e-05	no
P27348	106.507	111.777	106.953	105.913	101.031	97.3576	96.6782	90.9054	89.8308	90.1383	0.873594	0.000482974	no
P26639	103.756	102.576	100.722	98.1197	95.5044	101.912	102.909	98.4546	98.9862	97.1689	0.997507	0.896292	no
O00410	97.3691	99.9338	99.5131	98.777	95.5044	101.912	101.767	100.761	103.833	101.681	1.0384	0.0059133	no
Q99497	96.976	98.172	101.28	99.1525	100.837	100.293	101.974	98.3497	100.817	102.625	1.01539	0.200323	no
Q14195	99.0394	96.7038	98.5831	98.8709	98.7041	101.507	101.04	102.649	102.325	101.576	1.03496	0.000274836	no
P04181	94.8145	92.8865	92.5379	90.702	89.2991	110.008	109.243	106.633	109.111	108.817	1.18158	2.46532e-06	no
Q02818	97.4673	97.6826	95.7	97.1808	97.8315	105.555	103.843	101.81	100.386	103.99	1.06117	0.00136703	no
Q9NQX3	97.9586	97.5847	98.3971	97.3685	96.7649	102.418	100.728	104.012	101.248	104.934	1.05177	0.00196536	no
P67775	107.784	104.73	102.396	106.852	101.516	97.7625	95.6398	96.4624	92.0927	92.8666	0.907403	0.00035525	no
P68366	104.64	106.492	101.838	102.345	98.0254	99.2805	95.9513	99.0837	96.1857	95.385	0.94652	0.0144334	no
P38606	100.12	97.3889	96.258	98.8709	98.898	102.721	101.247	99.9225	102.972	102.835	1.03695	0.0037578	no
P51610	100.611	101.989	99.6992	100.373	101.031	98.6733	98.859	100.447	98.9862	99.4774	0.985584	0.0195974	no
P05198	104.05	103.36	100.536	102.063	100.255	98.1673	98.7551	97.9303	97.4783	96.7491	0.958483	0.00264353	no
Q9C0C2	98.3516	96.8017	98.7691	98.9648	100.74	99.9889	101.87	102.649	101.14	101.681	1.02776	0.00888967	no
P80723	94.9127	94.5505	98.4901	98.5892	97.1527	104.745	103.947	99.2934	101.787	107.977	1.07041	0.00587036	no
P49327	70.7424	68.5148	69.4732	69.9514	70.1982	132.172	135.412	136.41	132.7	128.124	1.90558	4.616e-07	up
Q15181	101.103	100.325	102.489	101.875	100.934	98.6733	100.832	97.6158	97.2629	98.4281	0.97254	0.00734265	no
P04843	110.535	109.134	105.651	106.101	102.97	94.1191	93.1476	93.6315	91.1233	90.7679	0.866012	8.13685e-05	no
P61158	100.906	100.032	99.1411	99.7159	97.9284	101.305	102.39	99.5031	98.1245	101.366	1.00998	0.311073	no
P67809	106.507	105.611	104.256	105.256	105.006	94.6252	95.0167	93.5266	92.739	95.2801	0.894713	1.65576e-07	no
P0DMV9	104.64	102.576	98.7691	99.1525	95.3105	101.305	102.805	99.1885	101.033	95.385	0.998536	0.945152	no
P36871	97.8603	98.955	97.7461	98.8709	96.7649	102.114	103.117	101.81	101.464	102.206	1.04185	6.44994e-05	no
P62826	99.2359	100.815	97.4671	98.4953	98.995	99.9889	101.247	102.439	99.4171	102.73	1.02185	0.035422	no
P13489	97.9586	100.325	101.187	100.373	99.3828	99.7865	101.87	100.761	99.0939	99.4774	1.00353	0.648909	no
Q96KP4	98.2533	97.3889	97.7461	97.5563	97.4436	102.519	102.701	101.495	101.679	104.409	1.04999	0.000370705	no
P51659	115.153	111.777	111.511	110.044	108.206	91.9939	87.7477	85.8725	85.9532	86.9903	0.787794	4.49608e-07	no
Q9UQ80	105.622	104.338	104.07	104.035	98.898	97.3576	97.8205	94.4703	97.4783	94.6505	0.931936	0.001514	no
Q5SW79	101.79	99.8359	100.536	103.002	102.97	98.5721	98.3397	97.6158	97.6937	99.1626	0.967034	0.00370481	no
P09960	98.4498	98.2698	97.2811	99.1525	98.898	101.709	100.936	102.753	100.386	103.255	1.03453	0.00122798	no
P43490	104.64	103.653	104.535	103.472	102.292	96.7504	96.5744	94.5751	95.6472	96.4343	0.925548	1.06873e-06	no
Q92900	99.6289	100.423	101.001	100.185	99.2858	98.6733	101.247	98.874	99.5248	101.366	0.998324	0.805098	no
O43143	114.662	115.692	115.324	114.739	108.303	88.6542	87.8516	84.6143	81.2139	82.7929	0.747516	5.11495e-07	down
P48637	94.4215	95.5293	92.6309	98.3075	89.9778	102.418	103.74	112.4	103.402	110.286	1.13035	0.00156646	no
P62714	98.8429	101.989	97.7461	99.9976	100.062	94.5239	94.4975	105.899	94.3547	112.594	1.00648	0.873965	no
O75083	108.865	107.764	103.047	103.472	99.1889	97.2564	98.5474	95.4139	93.6007	91.2926	0.911502	0.00335606	no
P54819	97.6638	98.4656	96.072	98.5892	97.8315	101.608	103.636	103.802	101.571	102.311	1.04974	7.98237e-05	no
P35637	102.773	105.023	101.745	104.317	101.904	92.9047	96.9898	98.2449	93.1698	101.786	0.936663	0.0135683	no
P35232	104.443	101.108	104.07	98.6831	98.6071	99.6853	97.6128	99.1885	97.9091	98.3232	0.972001	0.0864514	no
P13804	116.037	112.658	108.441	111.547	110.145	88.9578	89.0977	85.9774	86.7072	85.6261	0.780859	1.71052e-06	no
P12004	98.3516	98.3677	97.4671	99.4342	97.8315	102.114	102.39	102.544	101.571	100.842	1.03664	4.80803e-05	no
P61981	94.9127	94.942	98.4901	99.1525	98.801	102.519	102.701	102.439	102.972	104.409	1.0591	0.00230012	no
Q9P0L0	103.166	104.045	101.931	103.284	102.389	98.5721	97.8205	95.5188	95.8626	96.4343	0.94055	5.87688e-05	no
Q9NYU2	113.384	110.896	111.139	108.636	107.139	90.3746	88.9938	90.3811	88.1074	86.6755	0.806489	8.44112e-07	no
Q9UMX0	95.5022	96.2144	95.607	97.3685	98.801	99.9889	105.09	105.48	103.402	104.304	1.07192	0.000630878	no
Q04917	102.282	102.087	99.5131	102.157	99.5767	99.4829	101.87	97.9303	98.34	96.7491	0.977764	0.0739387	no
P10768	100.71	99.9338	98.3971	100.561	101.128	100.495	100.105	99.3982	99.0939	100.422	0.997573	0.674827	no
Q13177	98.1551	99.1507	95.886	97.5563	96.6679	104.138	103.117	102.124	102.11	102.521	1.05456	0.000109772	no
Q9BWD1	95.6987	94.8441	96.4441	98.6831	95.6014	106.466	104.674	102.02	101.894	105.459	1.08154	0.000192373	no
O95831	98.2533	97.5847	94.305	95.5846	94.7288	106.567	104.674	103.697	102.433	104.199	1.08557	5.08041e-05	no
P06753	101.004	99.4444	99.2341	99.9037	99.1889	100.697	102.909	98.874	96.2935	102.73	1.00547	0.691148	no
Q15942	102.183	101.891	98.0251	100.843	100.934	97.56	100.105	99.7128	99.0939	99.7922	0.984892	0.123716	no
P15170	111.026	109.624	107.139	107.04	104.134	92.2975	92.213	92.583	90.5848	89.9284	0.84905	2.86693e-05	no
P07737	101.889	100.913	98.1181	101.688	101.031	96.8516	101.144	101.286	99.8479	97.3788	0.985841	0.253902	no
Q16181	99.8254	100.521	97.7461	98.4953	95.8923	100.9	103.22	102.124	102.433	100.107	1.03311	0.0127312	no
P04632	99.2359	101.01	98.0251	98.0258	97.5406	102.114	103.013	102.439	98.9862	100.527	1.02681	0.025897	no
P11766	93.9302	92.3971	94.398	92.6738	91.4322	108.085	110.489	106.633	105.664	107.557	1.15833	1.48345e-06	no
Q9NY33	83.5153	84.469	81.2846	83.0966	79.6032	118.408	120.978	119.739	116.22	120.674	1.44676	1.67486e-09	up
P07339	92.3581	91.9078	91.4219	91.5471	90.8504	109.198	110.905	110.198	107.495	107.977	1.19142	1.2063e-06	no
Q9UHB6	102.871	102.87	102.675	103.19	102.098	96.548	97.3013	96.777	96.7243	98.1133	0.945026	9.05311e-07	no
Q14980	105.229	108.743	107.697	105.631	104.619	94.0179	93.7706	91.5345	92.6313	93.4962	0.87504	3.59752e-06	no
P61224	99.5306	100.032	98.7691	98.8709	100.837	98.6733	99.1705	102.649	100.925	101.051	1.00889	0.315654	no
Q13409	100.317	100.815	99.5131	101.875	100.837	101.001	99.5859	98.0352	98.4477	99.3725	0.986262	0.0664253	no
Q13838	106.9	108.351	106.674	107.04	102.195	94.6252	95.3283	92.4781	92.0927	91.8172	0.877969	1.79336e-05	no
P20290	97.1725	95.8229	96.258	97.4624	100.934	100.9	103.843	103.802	103.402	101.996	1.05392	0.00187066	no
P27824	108.275	100.325	104.163	101.218	101.71	99.4829	95.8475	93.3169	97.6937	96.8541	0.936984	0.00730038	no
P50454	121.146	123.425	118.021	119.058	113.83	82.3795	81.4133	77.7991	77.6595	77.0216	0.665469	1.5297e-07	down
O43290	101.889	103.947	103.047	102.533	105.685	94.7264	94.9129	96.8818	97.0474	98.3232	0.931911	7.56941e-05	no
P05787	111.321	109.134	108.72	108.354	105.588	91.7915	89.8246	90.9054	88.9691	91.9222	0.834833	1.10053e-06	no
P40939	97.8603	96.4102	92.6309	93.7067	93.0805	107.174	105.816	105.165	105.557	105.354	1.11691	0.000157766	no
P80303	97.5656	96.3123	97.3741	96.054	98.6071	102.721	103.22	102.649	102.002	104.829	1.06073	2.03162e-05	no
Q01469	99.9236	96.0186	96.072	98.2136	99.3828	99.6853	104.155	102.334	102.433	103.045	1.04502	0.00395168	no
P53999	99.3341	100.815	99.2341	101.782	101.71	98.2685	101.663	97.7206	99.6325	99.8972	0.988679	0.235711	no
Q14444	97.9586	99.4444	97.0021	97.6502	100.255	102.823	100.313	102.858	98.6631	103.885	1.03297	0.0254417	no
P00505	103.559	101.696	98.6761	99.9037	98.0254	100.394	101.247	100.656	96.6166	99.2676	0.992671	0.588603	no
Q14974	101.889	100.717	102.117	97.9319	94.4379	101.608	101.974	99.7128	100.817	99.2676	1.01265	0.451766	no
P09493	95.6005	98.6614	96.6301	102.251	96.7649	102.013	104.778	99.6079	101.894	102.835	1.04332	0.0208781	no
P04844	107.293	102.968	102.768	103.284	101.322	96.7504	96.7821	95.0994	96.832	95.5949	0.92934	0.000968626	no
Q15691	104.05	106.198	102.861	104.129	100.837	95.8396	99.2743	96.5673	95.4318	93.4962	0.927681	0.0003963	no
Q9H4A4	102.969	104.534	105.465	103.472	101.807	95.536	98.3397	96.6721	95.5395	94.1258	0.92661	4.41961e-05	no
Q13310	119.476	119.509	116.998	113.049	110.533	84.4036	86.7093	82.0979	80.7831	79.7498	0.713886	1.02134e-06	down
Q9Y230	107.784	107.373	102.582	104.411	101.613	97.3576	93.6668	96.043	93.2776	93.9159	0.905489	0.000307724	no
O95817	98.6463	97.6826	98.1181	98.4014	100.449	99.8877	104.155	100.761	98.9862	103.78	1.02893	0.0498539	no
P52907	97.2708	98.172	97.2811	97.9319	98.4132	103.227	101.559	102.124	101.14	104.199	1.0474	0.000454531	no
P15121	89.8035	92.2993	92.4449	92.7677	90.1717	106.972	110.489	109.988	108.357	110.6	1.19437	7.43368e-08	no
P09382	97.1725	97.2911	96.4441	98.1197	98.2193	101.912	103.22	103.802	101.894	103.36	1.05529	7.36601e-06	no
P31947	96.976	97.5847	98.5831	99.0586	98.2193	101.912	101.559	100.552	102.11	104.514	1.04124	0.00143514	no
Q9Y696	112.205	112.756	111.604	112.861	110.339	88.6542	90.24	86.8162	84.9838	84.262	0.777034	2.66838e-06	no
Q8NC51	102.675	100.815	101.745	102.627	105.782	95.9408	98.2359	95.3091	96.1857	99.6873	0.944934	0.00129185	no
P30044	98.2533	99.2486	97.2811	99.4342	99.3828	100.697	102.078	102.229	100.925	101.261	1.02753	0.00104681	no
P20618	100.415	97.9762	100.443	95.6784	96.9588	105.252	99.482	99.9225	99.8479	104.829	1.03634	0.0599787	no
P17174	98.7446	97.2911	98.1181	98.3075	97.7345	102.317	103.22	102.124	101.033	102.206	1.04224	2.12724e-05	no
Q32MZ4	96.8778	96.8995	95.7	97.6502	100.062	102.215	101.559	102.753	102.756	105.039	1.05569	0.000469681	no
Q9NQC3	98.7446	99.738	100.722	99.7159	98.7041	101.709	101.455	98.9788	100.386	100.107	1.01007	0.146445	no
P07602	99.2359	96.1165	99.9782	100.185	101.613	99.9889	102.286	98.2449	100.602	102.311	1.01268	0.32114	no
P00492	101.397	100.325	98.1181	100.373	100.062	102.62	100.832	98.5594	97.0474	100.842	0.999251	0.948423	no
P08133	121.736	119.999	116.347	112.579	103.649	88.0469	86.6054	81.2591	83.3682	80.0646	0.730171	0.000165367	down
O00299	113.974	117.356	113.557	114.833	109.273	84.7072	89.2015	85.6628	83.3682	82.1633	0.747116	2.30066e-07	down
Q15019	98.2533	96.7038	100.908	98.6831	98.6071	100.495	100.105	102.544	100.386	103.885	1.02891	0.0216581	no
O15144	99.2359	98.6614	99.6992	97.838	97.9284	103.227	100.936	101.286	100.063	101.891	1.02846	0.00310619	no
P52788	105.426	106.785	102.861	104.786	103.746	96.548	95.6398	95.3091	91.8773	95.1751	0.906313	1.59603e-05	no
P31939	106.408	101.304	103.605	102.533	101.807	99.8877	94.0822	97.3012	97.1551	94.6505	0.936818	0.00158912	no
P09972	99.0394	95.6271	95.979	95.3029	97.8315	102.924	101.455	104.85	103.726	104.934	1.07051	0.000113883	no
Q86VP6	98.1551	96.8995	100.536	99.622	97.3467	103.835	100.105	98.3497	103.51	102.521	1.032	0.0413507	no
Q9Y266	98.5481	100.325	99.4201	100.091	98.2193	100.799	102.493	100.237	100.71	99.7922	1.01495	0.0431874	no
Q14240	98.4498	97.4868	100.815	99.5281	97.5406	100.495	103.532	100.656	100.925	101.366	1.02664	0.0144008	no
Q15637	101.397	101.793	99.6992	100.655	100.062	99.4829	100.936	98.874	97.8014	99.3725	0.985823	0.0587097	no
P84077	100.906	104.338	91.3289	101.312	104.425	89.059	96.5744	106.633	105.233	101.261	0.992935	0.863724	no
O00151	96.19	96.508	96.165	98.0258	98.7041	102.519	102.39	103.173	102.541	105.354	1.06257	4.6515e-05	no
P30040	104.345	104.828	100.257	102.908	101.128	98.2685	97.7167	96.3576	95.5395	97.6936	0.945682	0.00129908	no
Q9UBT2	116.037	114.909	115.603	118.683	112.957	85.0108	84.217	82.3076	83.1527	80.2745	0.717694	5.62246e-09	down
P62834	100.71	101.793	101.094	106.101	103.261	97.1552	98.2359	94.7848	97.2629	98.533	0.947389	0.00256127	no
Q96HE7	101.004	101.989	100.722	97.7441	93.9531	102.519	102.597	100.447	100.817	98.8478	1.01981	0.274211	no
O00154	99.0394	95.725	96.351	96.054	97.5406	102.519	103.013	103.697	104.049	103.675	1.06652	0.000108467	no
Q9H0D6	101.004	99.1507	98.8621	100.843	100.934	96.3456	99.3782	100.132	101.571	102.206	0.997681	0.844436	no
P06132	100.022	100.521	99.5131	96.7113	97.3467	102.114	101.559	100.761	101.787	100.422	1.02536	0.0257702	no
P02545	110.83	108.449	110.674	103.659	109.854	89.565	90.6553	91.7442	87.6766	93.2863	0.833405	8.28113e-06	no
P43304	107.293	103.555	102.21	101.688	103.746	97.2564	95.6398	97.3012	94.0315	96.2245	0.926637	0.00037425	no
P12955	101.889	101.402	100.536	100.937	98.3162	98.3697	101.247	99.3982	98.9862	98.8478	0.987616	0.156531	no
Q9Y6M7	91.1791	90.1459	95.793	91.9227	93.6622	104.644	108.828	108.206	111.588	107.557	1.16884	6.73718e-06	no
P36551	96.19	96.7038	98.2111	97.838	99.7706	102.013	102.078	103.068	103.618	101.891	1.04901	0.000460893	no
P22695	104.542	103.457	106.209	104.692	103.358	95.6372	95.2244	96.5673	95.1086	93.4962	0.91149	1.26609e-06	no
P78417	100.513	101.793	94.677	97.2747	96.3771	104.644	105.816	101.181	98.34	100.422	1.04029	0.0722239	no
P30566	101.987	101.01	99.0481	99.8098	98.7041	101.102	99.2743	99.9225	98.34	100.842	0.997845	0.793534	no
P62873	97.2708	98.5635	98.0251	98.6831	100.837	101.507	101.144	101.6	101.679	101.576	1.02863	0.00833654	no
P41091	107.489	109.036	106.023	104.223	100.062	97.054	95.7437	92.583	92.4159	93.1814	0.893979	0.000580838	no
Q16543	99.5306	97.0953	97.9321	100.091	98.0254	101.709	103.22	100.866	99.9556	102.416	1.03145	0.00458044	no
Q15365	100.022	100.227	100.164	101.03	98.0254	99.6853	99.1705	101.39	99.0939	101.576	1.0029	0.7046	no
P62879	98.5481	101.696	101.001	102.814	99.9645	98.1673	98.1321	98.9788	101.894	98.638	0.983705	0.143365	no
P25789	101.004	97.0953	101.466	96.054	95.7953	106.264	100.936	98.9788	102.972	100.212	1.03652	0.0770609	no
O15347	97.9586	99.3465	96.6301	98.5892	98.4132	103.227	102.078	100.027	100.386	104.514	1.0393	0.00668482	no
P50502	102.183	101.696	99.6992	99.2464	96.6679	99.7865	102.39	101.286	98.7708	98.7429	1.00297	0.814286	no
Q08211	119.181	116.279	118.3	117.086	109.079	86.2253	82.244	81.5737	81.4294	81.5337	0.712171	3.33659e-06	down
P52597	102.576	105.904	105.651	104.598	102.679	93.9167	97.4051	96.5673	95.7549	93.2863	0.914694	3.14535e-05	no
Q9Y3F4	95.797	95.9208	97.3741	96.4296	97.2497	102.519	103.324	104.012	102.972	106.403	1.07552	9.42085e-05	no
P49903	98.6463	96.0186	94.77	95.209	98.4132	103.531	102.805	103.907	105.987	102.73	1.07433	0.000147357	no
P68036	101.004	97.6826	95.607	101.03	101.419	99.5841	101.351	100.866	100.063	101.891	1.01412	0.304654	no
Q9H1E3	102.478	101.696	101.001	100.843	104.037	96.548	100.105	96.4624	96.7243	99.6873	0.959755	0.00430391	no
P05388	101.004	99.8359	102.675	103.19	101.322	99.0781	96.3667	98.874	97.9091	99.1626	0.967252	0.0032831	no
P14314	97.3691	97.6826	98.3041	98.6831	98.0254	104.341	101.247	99.8177	102.002	103.465	1.04246	0.00499375	no
Q9Y265	114.465	108.253	110.767	110.42	102.873	92.0951	90.1361	88.4938	88.7537	89.7186	0.821535	0.000221031	no
Q06203	101.103	97.0953	98.9551	96.2418	98.7041	100.9	101.87	101.705	102.433	101.891	1.03394	0.013946	no
O14744	103.363	98.2698	103.14	99.3403	97.1527	98.5721	98.9628	101.286	101.464	98.638	0.995324	0.754306	no
O14979	98.7446	98.2698	95.514	99.1525	98.7041	100.697	101.559	101.39	102.218	105.249	1.04227	0.00410329	no
Q13561	101.103	98.5635	97.5601	97.4624	98.0254	102.013	101.974	100.552	101.033	102.73	1.03164	0.00598121	no
Q9BUF5	112.697	110.211	109.743	107.979	102.098	93.6131	91.2784	89.752	92.739	86.3607	0.836043	6.76809e-05	no
P61204	99.5306	95.9208	94.863	101.688	111.212	94.3215	97.9244	97.6158	106.311	101.051	0.988096	0.745151	no
O00273	99.3341	96.2144	95.7	99.4342	100.546	102.215	102.39	100.866	102.218	102.101	1.03778	0.015746	no
P54727	97.7621	97.6826	93.747	98.4014	98.1223	102.924	104.051	102.753	102.541	103.675	1.06224	0.00124422	no
Q99798	104.836	107.666	103.512	105.631	100.449	97.4588	96.6782	95.6236	93.2776	93.0765	0.911931	0.000375682	no
O60506	125.273	120.586	116.533	116.241	107.139	83.594	85.9824	78.9524	81.5371	76.8117	0.6946	3.64015e-05	down
P15531	99.1376	105.219	95.979	96.3357	93.0805	109.198	104.882	100.342	96.078	100.842	1.04408	0.191929	no
P26358	111.911	114.224	112.999	110.138	107.818	89.2614	89.7207	87.7598	84.9838	86.0459	0.785819	2.85987e-07	no
P62937	111.518	114.126	109.278	110.889	105.588	90.1722	92.4207	89.3326	87.7843	84.5768	0.805743	3.91962e-06	no
P50579	99.9236	98.8571	97.4671	101.5	99.8676	100.394	100.209	99.8177	100.71	101.786	1.01065	0.205161	no
P22392	103.068	103.066	95.607	98.5892	97.1527	103.531	102.805	98.7691	98.34	99.5824	1.01115	0.571273	no
Q9NZL9	96.6813	95.6271	95.328	96.993	97.1527	103.733	102.182	105.48	103.079	105.564	1.0794	4.33121e-05	no
O75475	110.732	108.645	108.162	106.852	107.043	91.4878	93.7706	88.3889	90.8002	90.7679	0.84076	4.44609e-07	no
O14818	103.952	99.3465	98.7691	95.5846	95.6014	103.227	99.8974	102.02	100.817	101.681	1.02917	0.138577	no
P07942	99.7271	100.13	101.466	99.1525	102.776	97.9649	98.3397	100.447	98.5554	101.576	0.987344	0.219566	no
P28066	100.317	96.1165	101.28	96.5235	97.4436	101.811	99.7935	100.971	102.218	104.514	1.03585	0.0285247	no
P48163	100.415	96.6059	99.0481	98.5892	98.995	100.596	102.39	101.6	100.925	101.681	1.02743	0.00786137	no
P05362	96.0918	93.9632	99.6992	98.1197	97.8315	104.037	103.636	102.963	102.218	102.73	1.06152	0.00236267	no
P36776	112.598	108.156	108.813	108.542	107.043	93.9167	91.3822	89.1229	87.9997	88.6692	0.827459	1.3141e-06	no
P04040	100.317	96.9974	97.6531	100.091	98.3162	102.013	99.482	100.761	102.11	103.045	1.02845	0.0145856	no
Q13740	98.7446	98.0741	97.6531	96.4296	97.1527	105.96	100.52	103.592	99.9556	103.15	1.05148	0.00745466	no
Q641Q2	92.3581	94.4526	99.5131	100.279	100.352	103.329	99.6897	101.076	104.91	105.459	1.05649	0.0286841	no
P62820	101.397	97.6826	93.561	96.4296	98.0254	100.293	104.363	103.068	104.803	102.206	1.05674	0.00832398	no
P60510	95.6005	97.4868	101.28	99.9037	99.4798	97.7625	99.8974	104.641	105.126	99.7922	1.02728	0.170222	no
O43684	101.594	104.828	103.419	103.472	101.128	94.4227	98.9628	98.7691	96.832	95.4899	0.941754	0.00085716	no
P08195	102.282	100.619	100.164	98.5892	98.4132	101.709	101.663	97.8255	99.4171	99.6873	1.00047	0.964539	no
Q9H0U4	105.033	96.8017	93.561	98.1197	100.062	98.6733	103.428	101.39	104.156	100.212	1.02894	0.232149	no
P23246	129.203	129.493	124.81	123.002	121.974	73.5748	73.8327	73.8147	69.4735	69.6762	0.5734	1.91526e-08	down
Q9BZZ5	102.085	102.968	100.443	101.969	99.7706	98.7745	101.351	97.5109	96.1857	98.533	0.970663	0.023358	no
P00390	94.9127	96.8017	99.0481	98.6831	98.3162	102.215	103.74	100.866	101.787	104.724	1.05242	0.0011325	no
Q9Y2J2	102.282	104.828	103.14	101.875	100.352	97.3576	98.1321	97.0915	95.5395	98.533	0.94961	0.000652136	no
Q9ULV4	111.911	112.462	110.487	108.448	104.909	89.1602	93.9783	88.4938	87.9997	88.2495	0.816977	4.52658e-06	no
P31949	98.0568	96.1165	91.1429	96.7113	98.4132	101.203	105.505	106.004	104.264	104.829	1.0861	0.00118299	no
P23368	91.3756	91.5162	91.4219	90.0448	89.1052	108.996	112.67	110.093	109.111	110.076	1.21497	3.43136e-08	no
P05091	79.4869	78.5963	78.0295	79.2469	78.4397	124.278	120.77	123.409	123.76	123.822	1.56435	4.65342e-09	up
P22307	103.952	104.926	99.6062	102.533	99.2858	97.6613	99.6897	96.4624	96.7243	98.533	0.958394	0.0159183	no
P0DP25	96.19	94.4526	100.722	99.3403	98.7041	102.924	103.22	98.3497	101.033	105.983	1.04516	0.0316258	no
P07741	133.526	132.429	131.599	135.114	130.894	66.187	67.6021	63.6442	63.7648	60.9667	0.485507	4.68694e-10	down
P11233	97.1725	98.8571	94.491	97.3685	97.6375	103.329	104.363	103.592	100.386	104.304	1.06271	0.00034078	no
Q9Y520	103.854	101.989	104.163	103.002	102.292	96.4468	96.9898	96.1479	97.586	96.3294	0.938288	6.18149e-06	no
P30086	98.6463	96.508	95.142	97.2747	101.516	100.799	104.363	102.124	102.864	102.311	1.04779	0.00865527	no
P33240	98.4498	95.9208	101.001	100.091	98.6071	100.293	101.247	100.552	100.494	103.99	1.02531	0.0550792	no
P01111	105.131	98.7592	94.026	98.1197	100.255	99.6853	100.417	102.649	102.325	99.6873	1.01707	0.414691	no
Q99714	64.6507	64.5997	65.1021	66.1956	66.2229	136.625	135.1	136.725	140.132	140.402	2.10846	1.97757e-08	up
P20042	102.773	103.947	102.303	102.814	102.292	96.9528	98.1321	95.6236	97.1551	96.959	0.942998	4.6795e-06	no
P56537	96.583	95.8229	97.4671	96.2418	99.1889	99.4829	103.843	103.383	103.726	105.983	1.06411	0.00183476	no
P45880	114.367	111.092	110.022	113.988	111.697	89.6662	88.5785	81.6785	86.0609	87.515	0.772497	1.82886e-06	no
Q96HC4	101.987	103.36	102.489	103.284	103.649	96.9528	98.859	94.0509	95.4318	98.9528	0.940708	0.00198447	no
P30622	101.299	98.2698	97.2811	97.4624	98.1223	101.811	102.597	101.495	101.14	101.366	1.03244	0.00911778	no
Q03154	96.8778	97.2911	95.7	97.4624	98.5102	101.102	104.57	105.165	102.433	102.625	1.06186	0.000296943	no
P25787	101.299	96.8017	104.907	97.9319	97.3467	101.507	99.1705	98.14	99.4171	103.465	1.00685	0.716506	no
P46926	102.183	96.9974	96.351	97.1808	97.7345	100.596	103.013	101.495	104.156	101.681	1.04179	0.0133876	no
Q9UHX1	101.594	102.968	101.28	101.5	101.613	99.1793	100.105	97.4061	95.1086	98.533	0.96341	0.00962256	no
P60900	101.889	98.3677	101.28	99.7159	99.0919	102.317	99.482	99.3982	96.9397	101.471	0.998528	0.901184	no
P24752	106.408	105.121	99.1411	102.063	99.8676	103.43	95.8475	96.4624	92.9544	97.7985	0.949066	0.0489364	no
P49588	112.697	110.7	115.696	110.983	109.467	88.1481	86.7093	86.921	88.3229	85.2064	0.777971	8.42588e-07	no
Q16891	113.974	113.539	109.836	110.608	107.043	91.083	85.7747	86.6065	87.892	89.089	0.793596	1.13891e-06	no
Q8WWM7	104.149	106.59	103.605	106.946	105.2	95.6372	94.186	93.5266	93.7084	94.4406	0.895552	4.07177e-06	no
P61586	101.987	102.283	101.001	98.9648	98.898	99.8877	103.324	97.5109	97.9091	98.3232	0.98772	0.368341	no
Q9ULW0	111.125	110.505	106.488	109.387	109.176	91.2854	91.2784	87.5501	89.5077	89.8235	0.822135	9.70496e-08	no
Q92896	97.3691	96.6059	96.7231	97.7441	97.4436	103.126	103.324	103.068	102.325	103.78	1.0612	8.06717e-08	no
Q9HB71	97.7621	99.4444	94.491	97.4624	98.7041	104.745	104.155	101.705	99.5248	103.255	1.05231	0.0038485	no
Q9UMS4	103.461	103.262	105	101.5	103.261	96.548	95.0167	96.2527	97.6937	96.8541	0.933941	1.58275e-05	no
Q02790	117.413	118.433	110.208	113.049	105.491	89.3626	87.1246	83.7755	83.799	86.1508	0.761986	8.10124e-05	down
P26599	108.275	106.883	101.838	104.692	103.164	96.548	95.1206	91.7442	94.5701	95.385	0.901906	0.00016722	no
Q96G03	102.773	98.4656	99.4201	98.9648	99.4798	102.013	100.001	98.7691	99.2017	101.471	1.00471	0.646882	no
P62136	110.83	102.87	100.629	101.5	104.134	91.7915	97.4051	98.4546	99.4171	92.237	0.921807	0.0101138	no
Q8NBS9	106.31	103.066	103.884	109.387	105.297	94.6252	94.6014	94.3654	91.2311	94.7554	0.889446	5.79683e-05	no
Q13283	114.956	114.616	112.813	113.331	112.181	84.1	88.3708	86.3968	84.7684	82.8979	0.751077	1.33061e-07	down
P40925	101.103	101.793	96.9091	98.3075	97.1527	100.697	102.39	101.181	99.9556	101.366	1.02085	0.113759	no
Q9Y2D5	101.496	98.8571	97.9321	98.5892	99.1889	98.9769	100.624	102.334	100.171	102.625	1.01748	0.094831	no
Q9UBE0	116.234	113.735	114.115	114.176	111.987	86.0229	87.9554	82.8319	83.5836	83.3176	0.743032	3.5996e-08	down
P51149	100.71	98.7592	97.9321	99.3403	101.613	97.8637	101.559	99.3982	102.541	100.947	1.00793	0.477817	no
Q96EP5	100.218	100.032	99.3271	99.9037	99.3828	100.596	100.417	100.132	99.0939	101.156	1.00507	0.235109	no
P26583	99.8254	99.1507	98.1181	99.3403	97.9284	102.519	100.417	100.342	100.063	102.94	1.02411	0.0133216	no
P45974	103.657	103.457	103.791	103.19	102.679	97.4588	97.3013	94.5751	95.7549	96.6442	0.932193	5.7923e-05	no
P01583	98.3516	99.8359	100.443	100.561	101.322	99.7865	101.663	99.1885	97.8014	100.947	0.997747	0.795386	no
P31689	105.131	105.317	103.977	102.721	106.17	96.7504	92.4207	94.3654	94.247	97.3788	0.907984	4.87942e-05	no
P47756	98.5481	99.738	100.722	100.091	99.9645	100.394	100.936	100.552	98.1245	101.051	1.00399	0.555065	no
P60891	98.0568	97.0953	96.072	96.5235	100.643	102.721	101.663	103.173	105.449	100.107	1.05062	0.00337072	no
O00764	96.4848	99.2486	97.5601	99.3403	99.3828	101.203	102.286	102.439	101.248	101.681	1.03423	0.00257475	no
P51858	98.5481	98.2698	98.8621	99.5281	97.2497	102.721	103.532	99.8177	99.6325	102.625	1.03223	0.0131814	no
P36873	114.072	106.198	101.652	104.692	105.685	87.5409	93.7706	92.0587	101.356	91.2926	0.875482	0.00262032	no
Q9UKV3	101.397	101.01	99.1411	100.185	102.582	96.4468	99.2743	99.3982	100.71	100.107	0.983382	0.112178	no
P30520	101.987	103.849	99.6062	98.1197	97.7345	100.495	99.0666	101.286	98.5554	99.4774	0.99518	0.717568	no
Q9Y4E1	91.6704	96.508	95.514	96.7113	99.8676	101.709	105.505	100.447	108.034	105.983	1.08622	0.00267397	no
Q99729	98.0568	98.3677	98.2111	98.8709	98.4132	101.203	101.87	99.7128	101.14	105.144	1.03487	0.0183461	no
P49790	111.223	110.015	107.325	106.382	110.533	91.083	91.2784	88.9132	90.2617	89.4038	0.826687	2.6802e-06	no
P51991	127.238	127.046	128.158	121.406	116.448	74.4857	77.0518	73.7099	73.0279	70.9354	0.595218	2.06026e-06	down
P63208	96.3865	95.0399	97.0951	97.838	97.6375	101.608	105.193	101.495	102.864	106.403	1.06935	0.000911129	no
P35237	99.4324	99.738	100.815	102.721	101.128	98.8757	101.04	98.9788	98.7708	98.2182	0.984219	0.0701458	no
P49755	97.2708	93.4738	92.9099	100.655	93.3713	106.77	103.22	107.262	102.756	104.409	1.09784	0.00132286	no
O15231	102.675	103.653	103.884	104.317	103.746	95.03	97.1975	97.4061	95.6472	95.0702	0.926827	1.19199e-05	no
P60842	129.498	126.948	120.067	117.086	103.164	85.5168	81.2056	76.8554	78.198	72.9291	0.661409	0.000297622	down
P35354	88.9193	87.699	87.9808	88.5425	87.166	112.032	113.189	114.077	111.481	114.483	1.28379	1.58922e-08	no
Q96EK6	99.6289	100.227	101.652	99.5281	98.1223	101.608	100.832	99.6079	98.5554	100.632	1.00416	0.608594	no
Q9NVA2	98.0568	96.8995	97.0021	100.279	98.2193	103.025	102.597	99.7128	102.325	102.94	1.04107	0.00163029	no
P39687	96.0918	95.725	93.84	96.2418	95.9892	105.15	104.467	105.794	103.618	105.564	1.09773	3.0209e-07	no
P48634	105.524	103.36	104.07	105.068	104.037	95.2324	95.8475	95.5188	94.3547	95.385	0.912423	2.84829e-07	no
Q9UHD8	100.611	101.598	99.6992	99.1525	98.801	98.6733	101.559	99.0837	101.464	99.7922	1.00142	0.861068	no
P05387	99.7271	98.0741	101.559	98.777	98.898	101.102	101.144	98.7691	98.6631	103.57	1.0125	0.290931	no
Q9UNZ2	99.7271	98.2698	99.1411	96.8991	98.5102	102.013	103.22	100.552	100.817	101.681	1.03195	0.00157475	no
Q13185	98.2533	100.227	97.7461	100.467	97.1527	101.608	101.663	101.705	99.5248	102.416	1.02646	0.0150364	no
P38919	92.4564	92.8865	92.1659	93.8945	95.1166	105.15	107.063	108.94	106.634	108.921	1.15045	6.3041e-07	no
P42167	104.542	105.219	103.884	106.476	106.461	94.4227	96.0552	94.7848	92.8467	93.2863	0.895199	5.86461e-07	no
Q12888	97.5656	98.955	102.954	98.1197	102.098	97.9649	97.0936	100.761	102.11	102.625	1.00173	0.914143	no
Q13616	104.05	101.108	101.373	100.185	102.292	98.4709	98.4436	98.14	97.9091	97.4837	0.963534	0.00356156	no
Q9HAV7	124.782	118.335	115.045	114.927	115.09	86.6301	85.2555	76.6457	80.0291	75.6574	0.687237	1.79528e-06	down
P07686	98.3516	98.0741	97.0021	97.2747	97.0558	103.632	101.974	101.286	102.002	104.934	1.05345	0.000590043	no
O75533	105.426	105.904	103.14	101.312	98.2193	99.3817	97.7167	94.2606	96.6166	97.0639	0.943653	0.0108172	no
P28070	100.906	95.2356	99.3271	94.9273	98.0254	104.745	100.832	102.753	101.787	102.73	1.05001	0.00948366	no
Q5TFE4	99.1376	99.5423	99.2341	99.9037	99.4798	101.203	101.455	98.9788	99.3094	102.206	1.01177	0.137715	no
P55145	96.583	96.6059	97.0021	97.2747	98.898	103.531	104.051	102.02	101.679	103.675	1.05879	2.10643e-05	no
Q9UHD1	99.9236	102.674	102.675	101.969	100.934	97.8637	100.728	97.6158	98.34	96.8541	0.96699	0.00452434	no
Q93052	98.6463	97.0953	98.0251	100.843	101.225	100.09	101.351	100.552	100.602	102.101	1.01787	0.0944104	no
Q9Y3I0	100.317	101.598	100.35	98.4014	99.3828	99.5841	102.493	100.342	99.9556	97.7985	1.00025	0.979158	no
P05783	115.349	114.028	111.79	111.453	108.594	87.8445	87.3323	86.921	85.9532	85.5212	0.772562	4.32035e-06	no
Q15459	110.437	108.547	103.047	103.753	102.485	95.536	95.8475	92.0587	93.3853	92.8666	0.889118	0.000736365	no
P49023	94.7162	97.5847	99.1411	100.561	101.322	101.709	100.728	100.866	101.679	102.416	1.02853	0.0735941	no
P46937	94.0284	94.5505	95.235	97.4624	99.4798	102.114	108.309	102.649	104.91	103.36	1.08442	0.000680181	no
P43034	98.3516	98.3677	98.5831	99.9037	100.255	101.608	100.417	99.1885	99.5248	104.409	1.01955	0.113344	no
Q9BT78	100.808	98.8571	99.7922	99.2464	99.9645	100.9	99.6897	98.4546	100.602	102.101	1.00617	0.409141	no
O15372	105.033	103.849	102.861	105.819	104.619	95.3336	95.7437	95.4139	95.4318	94.2307	0.911856	3.72438e-06	no
O43818	96.976	96.7038	97.9321	95.0212	96.6679	101.912	102.805	104.117	102.756	106.928	1.07287	0.000373117	no
P08754	104.443	108.547	110.022	109.857	103.067	92.6011	91.7976	91.1151	96.078	89.4038	0.860168	5.07258e-05	no
P22102	116.725	116.573	115.51	111.359	106.364	89.3626	86.3977	82.6222	86.7072	82.5831	0.754898	8.55415e-06	down
P22061	99.3341	101.108	98.9551	100.467	100.837	99.7865	102.078	99.5031	99.0939	98.9528	0.997429	0.726527	no
Q00839	106.9	103.555	105.93	104.129	105.103	94.7264	96.159	93.6315	93.8161	94.0209	0.898664	1.19179e-06	no
O76003	111.911	113.93	114.952	114.551	111.503	85.9217	88.1631	85.2434	84.3376	83.7373	0.754002	4.52466e-09	down
Q01433	97.6638	95.725	97.1881	95.3968	95.4075	102.519	103.428	103.802	106.203	104.829	1.08185	1.44861e-05	no
A6NDG6	99.5306	100.423	102.117	103.566	102.001	98.1673	97.0936	98.874	97.0474	100.632	0.96883	0.011398	no
Q9BY44	108.668	109.819	106.86	108.636	104.134	92.7023	95.4321	89.752	92.3082	88.4594	0.85233	1.02785e-05	no
P46108	100.317	102.479	100.35	104.974	102.679	96.7504	98.3397	98.4546	97.586	97.2738	0.956158	0.00445133	no
P62140	106.801	103.457	109.464	104.505	103.358	94.9288	95.3283	93.7363	94.0315	92.1321	0.891148	0.000144887	no
Q01105	94.0284	93.278	91.7009	97.6502	93.8561	109.502	104.363	106.738	103.726	107.977	1.13133	3.0879e-05	no
P33316	101.889	102.479	98.7691	102.439	99.3828	99.1793	98.4436	100.552	96.832	99.8972	0.980089	0.0862528	no
O43399	97.5656	98.172	94.305	96.5235	97.7345	103.936	104.259	103.907	102.325	103.15	1.06871	0.000151541	no
O95202	107.194	105.806	103.977	103.096	102.001	97.4588	96.8859	93.4218	95.8626	92.6567	0.912294	0.000127025	no
P60981	108.472	109.134	107.325	107.979	105.491	94.0179	93.3553	90.486	90.9079	89.6136	0.851374	8.61039e-07	no
Q16222	108.275	109.134	102.21	104.223	99.8676	96.9528	96.4706	94.9945	94.5701	91.6074	0.906218	0.00254726	no
O95782	90.8843	94.5505	95.421	94.4578	93.2744	103.43	106.647	110.408	108.465	105.669	1.14091	3.7887e-05	no
Q9UJU6	97.8603	98.0741	98.3041	100.937	100.643	98.3697	102.286	101.39	101.679	101.156	1.01828	0.0936869	no
Q07021	95.404	94.159	101.373	97.4624	95.1166	101.912	104.155	102.753	106.311	102.94	1.07147	0.00292537	no
O96008	104.542	108.939	106.86	103.378	99.4798	96.548	95.0167	93.4218	95.6472	94.4406	0.90802	0.00256574	no
Q96AG4	97.3691	96.2144	96.072	96.1479	96.571	103.227	107.374	102.334	103.618	103.045	1.07717	0.000701941	no
P25205	118.101	114.909	113.278	109.575	107.915	88.2493	86.917	87.3404	85.307	83.2127	0.764533	1.65624e-05	down
P55081	98.2533	99.1507	100.908	97.2747	100.062	100.799	101.351	101.076	98.2323	103.465	1.01871	0.11842	no
Q16204	101.496	101.891	101.001	101.688	102.582	98.8757	97.0936	97.9303	98.34	98.638	0.965044	2.82206e-05	no
P55263	80.273	81.5326	80.2615	81.4065	77.1792	119.825	124.301	122.465	120.744	121.199	1.51885	2.71869e-10	up
P35222	99.4324	97.3889	98.9551	98.5892	97.6375	100.799	100.417	102.229	103.295	102.101	1.03422	0.00107139	no
P60953	97.5656	96.9974	99.4201	99.0586	98.0254	99.9889	102.805	102.753	102.002	102.521	1.0387	0.000635968	no
Q96CN7	100.513	96.508	96.072	97.838	96.9588	100.9	101.663	104.221	102.756	104.095	1.05277	0.00113901	no
Q9Y224	104.935	103.457	100.722	102.908	105.782	93.8155	97.4051	96.043	96.5089	97.3788	0.929214	0.000214343	no
P28074	101.79	96.8995	100.536	96.4296	96.6679	104.644	100.001	101.6	101.033	101.366	1.03315	0.0475114	no
P08865	116.332	112.854	114.766	112.486	105.976	88.9578	90.0323	85.558	85.1992	82.3732	0.768333	4.35048e-06	down
Q9UHV9	100.022	99.2486	97.4671	99.2464	97.5406	101.912	103.428	100.237	99.6325	102.311	1.02836	0.0131458	no
Q96IR7	100.218	99.4444	98.5831	101.218	100.546	97.1552	98.5474	102.753	101.356	100.527	1.00066	0.954303	no
P61163	102.282	99.6401	101.001	97.7441	98.898	102.317	97.7167	100.237	98.6631	101.786	1.00231	0.850528	no
P35609	95.011	96.8017	99.6062	92.7677	105.782	95.3336	101.455	103.278	104.91	106.718	1.04434	0.183399	no
P62906	95.6987	98.172	96.165	97.5563	99.3828	100.495	104.259	100.866	103.51	105.459	1.0567	0.00211761	no
Q07065	112.5	106.59	107.883	101.312	103.649	93.9167	93.3553	92.6878	92.2004	93.6011	0.8756	0.0019718	no
P05141	112.893	110.603	111.976	107.979	101.225	94.5239	88.89	91.1151	89.2923	87.7248	0.82902	0.00019088	no
P52888	99.4324	99.0529	96.9091	98.4953	99.4798	99.9889	101.455	102.753	101.033	102.206	1.02851	0.00310646	no
P09211	103.068	100.717	96.4441	97.9319	93.2744	108.49	106.024	100.132	96.9397	97.5886	1.0361	0.253697	no
P31153	99.5306	97.4868	97.0021	99.1525	98.4132	102.519	99.8974	102.963	102.218	101.996	1.03663	0.00103856	no
P35606	105.819	106.198	106.116	105.256	102.098	95.9408	96.2629	94.0509	93.0621	93.0765	0.898963	7.43635e-06	no
Q6PJT7	105.426	108.351	107.511	104.88	107.139	91.3866	92.1091	92.0587	93.1698	95.4899	0.870443	6.41647e-07	no
Q99614	98.7446	98.6614	102.303	101.218	99.2858	102.114	100.209	98.874	98.8785	99.7922	0.99931	0.943399	no
P07384	100.317	99.9338	98.8621	100.843	102.098	98.5721	99.482	100.656	99.7402	99.6873	0.992202	0.253963	no
P15927	96.8778	95.9208	98.3041	96.993	97.4436	102.013	103.74	102.753	103.187	104.409	1.06295	4.79208e-06	no
Q14152	103.264	105.611	101.094	102.345	101.516	94.9288	95.8475	97.9303	98.5554	98.2182	0.944826	0.000791966	no
P30084	91.3756	89.9502	87.8878	86.9463	81.6393	114.562	115.266	113.868	112.881	111.44	1.29744	1.96568e-05	no
P25398	119.967	115.399	112.348	113.894	114.121	86.5289	83.9055	81.7834	81.3217	84.262	0.725692	1.39106e-07	down
Q8TBC4	104.345	106.687	104.07	100.749	97.4436	96.3456	99.3782	97.4061	97.3706	95.4899	0.946805	0.0238062	no
P12277	115.055	116.279	112.627	111.077	100.158	90.8806	90.0323	87.2356	88.8614	83.1077	0.792724	0.000430316	no
Q13162	104.05	101.01	102.21	99.1525	104.812	99.1793	99.1705	94.68	97.586	97.3788	0.954539	0.0081919	no
P16152	80.666	80.8475	81.8426	79.8103	78.9245	121.545	122.743	121.731	119.02	121.933	1.50954	6.53368e-11	up
P04179	96.0918	95.9208	95.142	92.486	94.6318	103.329	107.789	104.326	107.495	105.459	1.11412	1.50299e-05	no
P12111	96.4848	97.6826	100.722	102.345	101.128	97.9649	97.4051	102.124	101.894	102.625	1.00733	0.654988	no
O00116	116.332	120.684	115.603	117.556	111.115	85.2132	83.594	83.0416	79.3829	80.4844	0.708281	3.58297e-07	down
P83916	96.7795	96.9974	93.282	96.8052	93.9531	104.948	103.843	104.536	103.618	107.662	1.09792	2.63233e-05	no
Q16851	103.854	101.696	101.466	101.218	99.1889	99.6853	98.1321	97.4061	98.9862	97.9034	0.969829	0.0104646	no
P08134	107.882	109.624	110.487	107.885	100.546	92.4999	94.4975	92.0587	90.9079	90.558	0.858503	0.000394346	no
P09661	99.8254	100.717	97.6531	102.157	98.1223	100.09	100.936	102.229	99.3094	99.3725	1.00695	0.508527	no
O43852	89.5088	90.7332	92.0729	92.7677	93.1774	109.603	108.932	107.262	108.465	111.44	1.19081	9.03416e-08	no
Q9UKY7	96.3865	95.4314	93.1889	97.4624	97.6375	104.239	105.92	106.109	99.9556	105.564	1.08682	0.000523432	no
Q13200	116.528	112.364	109.836	108.448	105.103	92.1963	87.3323	88.4938	88.3229	86.9903	0.802736	6.49116e-05	no
Q09028	97.4673	94.5505	93.933	97.9319	99.0919	100.9	103.22	104.431	107.819	102.835	1.07502	0.00148994	no
P11413	97.9586	94.6483	94.677	90.9837	87.069	111.02	109.243	105.48	107.495	104.619	1.15585	0.000358639	no
Q08J23	111.125	113.343	110.86	109.481	104.037	92.0951	90.4476	88.1792	91.3388	85.1015	0.814733	1.04838e-05	no
Q96AC1	100.022	99.4444	97.7461	99.7159	99.8676	98.3697	100.832	100.866	100.063	103.78	1.01432	0.194684	no
P52565	102.282	108.841	101.373	103.941	101.128	96.9528	96.5744	97.6158	94.6778	95.4899	0.929953	0.00475091	no
P54578	108.766	111.483	109.185	107.697	102.292	92.6011	94.8091	92.1636	90.1539	87.3051	0.847261	4.0755e-05	no
P49589	105.229	107.373	100.071	99.9037	95.6984	102.62	99.3782	98.5594	98.8785	91.7123	0.966305	0.247345	no
P23921	108.275	110.113	109.278	107.885	103.455	91.083	91.3822	92.2684	93.7084	89.5087	0.84962	1.04065e-05	no
P29692	93.4389	94.6483	94.305	91.2654	91.82	103.835	101.351	114.287	102.433	115.952	1.1555	0.00853668	no
Q9HDC9	93.2424	96.6059	98.0251	96.3357	95.3105	102.317	103.947	104.955	106.095	105.144	1.08954	3.92576e-05	no
Q13765	101.201	98.955	90.6779	98.1197	98.995	102.114	103.532	103.592	101.894	102.625	1.05289	0.0443605	no
Q10567	95.797	94.6483	96.7231	99.5281	96.0862	101.912	105.297	103.173	103.51	105.144	1.07509	0.00014669	no
P46109	107.096	105.219	102.861	105.725	104.812	93.6131	95.2244	95.4139	93.6007	94.4406	0.898383	7.02313e-06	no
Q9ULC4	101.004	100.815	97.4671	101.782	102.389	99.7865	101.455	97.4061	98.9862	98.9528	0.986355	0.240661	no
P13929	75.7533	77.1281	115.51	81.876	85.8086	93.4107	114.332	110.512	143.363	108.397	1.30715	0.0403889	up
P04792	106.605	103.555	105.372	107.885	104.134	94.3215	94.6014	90.8005	94.0315	96.4343	0.891268	1.41893e-05	no
Q99623	104.345	100.325	101.652	98.6831	98.4132	100.697	95.7437	96.2527	103.51	100.527	0.986714	0.486619	no
O94973	101.594	100.13	98.5831	99.0586	93.4683	98.1673	104.363	102.753	100.71	102.206	1.03118	0.115954	no
Q00796	99.9236	97.8783	102.582	98.6831	97.9284	101.709	99.2743	101.915	99.9556	100.527	1.01285	0.251311	no
Q9UJS0	102.871	100.815	101.652	100.467	97.7345	103.43	95.8475	97.9303	99.6325	99.5824	0.985866	0.376567	no
Q9H488	106.114	107.862	108.069	108.166	105.879	93.2083	93.6668	93.4218	89.7231	90.8728	0.85973	1.23268e-06	no
Q9BQA1	97.5656	95.725	99.9782	98.0258	97.7345	99.5841	102.182	103.907	104.372	102.311	1.0477	0.00280888	no
P30041	100.218	102.576	105.558	103.566	98.6071	99.3817	98.5474	95.6236	96.832	98.0084	0.956647	0.0185256	no
Q96C19	95.797	99.3465	94.491	99.9037	96.571	100.9	102.805	103.278	103.51	105.039	1.06053	0.00220526	no
P10155	96.2883	99.6401	98.0251	99.5281	98.2193	103.329	98.4436	100.552	102.864	104.095	1.03576	0.0243828	no
Q15056	99.7271	98.4656	101.001	102.157	101.322	96.548	98.6513	100.027	101.894	100.317	0.989585	0.374629	no
Q8WXF1	117.314	117.552	111.511	113.518	111.115	84.3024	85.3593	86.0822	85.0915	82.4781	0.741342	2.57911e-06	down
P63279	103.952	104.143	100.536	102.908	98.801	97.8637	100.52	98.3497	97.2629	95.0702	0.958316	0.0145648	no
Q9P287	103.756	105.219	102.768	103.378	99.0919	98.8757	100.936	95.2042	95.5395	94.0209	0.942365	0.00754395	no
O75947	101.103	97.4868	99.3271	97.0869	98.801	103.632	100.209	100.866	99.8479	102.521	1.02688	0.0308205	no
Q05682	99.9236	96.8995	98.4901	99.622	99.2858	101.203	101.767	99.3982	100.171	103.99	1.0249	0.0360934	no
P99999	107.784	106.883	107.325	112.486	109.079	93.3095	92.5245	89.2278	88.9691	88.5643	0.832655	1.28925e-06	no
Q8N1G4	99.6289	100.13	99.6992	100.185	99.3828	96.9528	101.455	101.81	101.356	99.8972	1.0049	0.618056	no
P50552	104.247	106.1	104.814	105.819	103.843	95.9408	95.536	93.5266	95.3241	92.8666	0.901626	1.74757e-06	no
P08397	93.2424	93.8653	94.584	96.8991	98.7041	105.555	104.986	103.697	103.295	107.347	1.0997	0.000107899	no
A0A0B4J2D5	96.0918	94.942	94.398	98.2136	99.0919	101.709	101.559	103.802	105.449	106.613	1.07539	0.000684443	no
P55809	113.286	112.169	111.697	109.481	105.588	92.6011	90.5515	86.7113	88.7537	84.7867	0.802948	3.53858e-06	no
O75937	105.721	105.121	98.7691	103.847	100.352	97.6613	98.859	96.6721	95.9703	96.1195	0.944477	0.0106182	no
Q96KR1	107.096	109.526	105.837	107.885	105.2	91.2854	92.1091	92.1636	93.1698	92.9715	0.862112	4.66361e-06	no
P00441	96.0918	96.9974	97.9321	98.4014	98.801	101.102	103.22	102.753	102.325	103.675	1.0509	7.12946e-05	no
Q96D15	89.9018	94.8441	94.212	98.1197	92.5957	108.186	104.674	108.625	106.418	105.249	1.13516	0.000131693	no
Q15404	100.12	101.402	100.257	101.782	105.491	93.8155	99.1705	99.9225	97.8014	99.8972	0.963766	0.0402969	no
P61106	100.906	94.6483	97.9321	97.7441	98.6071	99.3817	103.22	102.02	103.833	102.94	1.04401	0.0103301	no
P55209	110.633	111.777	113.185	108.448	102.292	93.4107	93.0437	88.4938	88.9691	85.7311	0.823028	6.06971e-05	no
P35611	100.808	97.5847	97.4671	99.9037	101.613	99.0781	101.663	100.027	100.817	101.786	1.01205	0.264493	no
Q15155	107.587	104.045	107.697	100.843	101.419	102.418	87.8516	103.487	84.6607	97.7985	0.913006	0.0759789	no
Q9GZS3	93.2424	94.0611	97.0021	96.1479	95.3105	104.239	107.997	104.012	104.156	106.088	1.10663	1.07234e-05	no
Q13573	106.801	108.645	106.302	107.415	107.236	92.6011	91.6938	90.2763	90.9079	95.0702	0.858592	5.30567e-06	no
Q13867	95.6005	98.3677	95.979	99.3403	98.801	103.531	104.155	100.132	102.541	102.73	1.05122	0.00128152	no
P27694	100.611	101.402	100.257	100.561	100.352	99.9889	100.728	96.8818	98.9862	100.107	0.987099	0.128151	no
P38117	115.055	111.581	110.86	110.42	109.176	87.0349	91.3822	85.4531	87.5689	86.7804	0.786621	1.51063e-07	no
P34896	98.2533	98.0741	96.6301	97.6502	99.7706	104.341	101.455	101.181	99.9556	103.78	1.04146	0.00460216	no
Q16576	100.906	97.6826	100.722	98.9648	100.062	100.191	100.832	99.9225	100.279	100.842	1.00748	0.291588	no
P05166	97.9586	98.8571	103.047	95.5846	98.0254	101.102	100.728	101.181	103.726	100.737	1.02837	0.0849108	no
Q9Y281	99.8254	100.717	96.7231	98.6831	98.5102	102.721	102.286	99.8177	100.171	101.366	1.02407	0.0278129	no
Q14141	99.4324	98.0741	98.1181	98.5892	99.6737	102.215	102.078	99.8177	100.494	102.416	1.02659	0.00415404	no
O00161	95.6005	95.4314	102.675	99.3403	99.8676	101.001	101.663	100.027	102.218	102.94	1.0303	0.0962108	no
O43665	98.5481	98.955	99.1411	99.5281	98.6071	99.2805	100.832	100.761	102.648	102.625	1.02298	0.0210167	no
P42285	97.1725	98.955	96.7231	97.2747	93.6622	106.567	101.455	104.221	101.248	104.304	1.0703	0.000912944	no
P41567	98.8429	95.5293	98.5831	99.5281	102.389	99.1793	101.247	99.3982	101.679	104.409	1.02231	0.166238	no
O75822	94.618	97.9762	98.2111	98.6831	100.546	103.531	101.974	102.544	100.817	102.206	1.04293	0.00831846	no
P49915	102.085	101.304	98.1181	95.209	91.917	109.198	104.051	101.076	100.494	97.9034	1.0493	0.112918	no
Q12931	109.356	115.007	109.371	106.476	103.649	91.3866	90.863	92.7927	89.6154	87.8298	0.831993	0.000180981	no
P49821	98.8429	97.5847	92.8169	97.1808	94.0501	106.77	103.22	102.229	107.711	101.681	1.08561	0.00118261	no
Q92597	97.0743	100.815	99.1411	98.2136	97.4436	102.823	101.87	102.544	101.894	99.0577	1.03146	0.0113804	no
Q13263	109.552	108.156	107.883	107.509	104.909	91.2854	92.5245	91.3248	91.1233	92.6567	0.852986	3.10083e-06	no
Q8WZA0	95.9935	98.4656	96.165	98.0258	98.3162	101.406	103.636	103.487	102.433	103.465	1.05639	6.07631e-05	no
P55327	96.6813	99.4444	96.9091	98.2136	96.2801	107.174	100.936	101.915	99.9556	103.675	1.05359	0.0108522	no
Q99733	105.917	104.926	102.582	104.223	100.643	97.3576	95.3283	98.14	94.6778	94.7554	0.926621	0.000250948	no
Q6NYC8	99.0394	101.989	99.4201	101.688	99.1889	96.1432	101.351	100.447	99.0939	101.891	0.995214	0.704661	no
P12532	99.4324	100.13	100.35	97.9319	100.062	101.203	99.5859	100.866	100.817	100.317	1.00981	0.104615	no
P55084	94.5197	94.4526	91.4219	91.7349	91.2383	109.502	107.27	106.109	109.003	108.187	1.16554	3.57085e-07	no
P36957	102.478	106.296	101.466	89.6692	92.6926	99.2805	101.974	102.439	105.772	99.3725	1.03296	0.376912	no
P43487	98.2533	98.955	96.5371	99.7159	97.9284	101.001	101.87	102.649	102.541	101.681	1.03735	0.000799364	no
Q00059	106.703	107.079	103.698	103.659	102.582	95.6372	95.536	93.2121	94.1392	95.9097	0.905889	5.34998e-05	no
O60568	103.068	104.632	102.117	99.5281	96.8619	98.7745	98.9628	98.7691	100.063	97.0639	0.975162	0.144883	no
Q9HC38	100.71	103.947	100.164	99.5281	94.5349	101.406	104.986	100.866	97.9091	96.1195	1.00482	0.828907	no
P11310	80.4695	81.1411	80.4475	80.6553	80.5728	122.557	118.382	122.675	120.636	121.304	1.50155	4.8795e-07	up
P41236	96.7795	97.0953	94.863	97.5563	96.9588	102.519	103.843	101.286	104.372	106.613	1.07321	0.000428441	no
Q04837	100.415	95.0399	94.77	96.4296	92.5957	104.239	104.57	104.85	104.264	104.934	1.09099	0.00238061	no
Q6Y7W6	105.131	105.219	101.373	104.505	103.067	97.054	94.6014	93.8412	95.3241	98.533	0.923085	0.000112316	no
P20674	96.583	95.8229	93.747	95.5846	95.6014	108.085	104.674	103.068	102.11	107.033	1.09978	0.00043241	no
Q9BVK6	101.594	101.891	102.954	100.185	97.6375	100.09	97.7167	98.9788	99.8479	99.0577	0.983003	0.143389	no
O75312	100.513	98.0741	97.0021	98.9648	98.801	100.394	102.701	101.6	101.033	101.681	1.02849	0.00485145	no
P47985	100.906	99.0529	95.049	95.8662	96.3771	104.239	105.193	100.552	103.079	101.261	1.05556	0.00521822	no
P55010	122.227	127.731	123.601	120.936	116.06	77.3194	77.3634	76.3311	75.0744	73.7686	0.62215	2.72599e-06	down
Q9Y2Z0	99.2359	96.2144	97.1881	97.7441	99.6737	101.305	104.259	101.076	99.2017	105.249	1.04292	0.0152224	no
Q99471	99.3341	96.2144	98.7691	97.5563	98.995	101.912	101.767	100.656	101.894	103.99	1.03942	0.00119144	no
P31943	117.118	120.488	124.996	123.753	111.212	79.9507	80.7902	76.5408	78.5212	77.7561	0.658602	2.87755e-05	down
O94760	96.0918	95.9208	97.3741	98.6831	97.5406	102.519	105.816	101.39	101.787	104.304	1.0622	0.000549576	no
Q9Y3B8	97.1725	96.1165	94.956	94.9273	96.2801	104.442	104.259	106.947	101.571	105.564	1.09038	0.000149513	no
Q99598	96.0918	98.0741	98.3041	95.0212	96.8619	101.912	105.401	102.124	104.264	103.675	1.06818	8.22643e-05	no
Q9UJ83	95.797	97.8783	101.001	98.5892	98.3162	101.305	101.247	102.439	101.14	103.255	1.03622	0.00897322	no
Q9ULA0	102.183	97.5847	100.908	97.2747	99.2858	98.7745	101.351	101.81	99.4171	101.891	1.01208	0.328807	no
P30837	60.9171	58.5312	58.4058	59.623	61.278	143	141.85	143.331	145.517	145.858	2.40852	1.48631e-12	up
O75390	94.4215	94.6483	92.1659	90.5143	89.2991	110.818	109.347	108.94	105.341	108.082	1.17672	3.05995e-06	no
P35613	95.6005	95.8229	97.8391	96.3357	96.3771	103.025	105.609	104.326	103.941	102.835	1.07835	3.62392e-06	no
P49366	97.2708	94.7462	98.4901	97.5563	96.9588	103.632	102.182	101.6	102.541	106.298	1.06439	0.000426408	no
P14735	101.004	101.402	100.536	98.8709	98.3162	101.507	100.313	99.0837	97.8014	101.366	0.999883	0.990259	no
Q8N6T3	105.917	109.428	107.883	107.134	104.909	93.2083	93.8745	92.3733	91.0156	91.1876	0.862477	8.90067e-07	no
P42166	102.773	102.674	104.256	106.476	106.849	96.1432	93.0437	95.5188	98.6631	91.9222	0.908729	0.000281142	no
Q7Z5L9	98.1551	100.032	102.675	102.814	105.491	95.03	97.9244	98.7691	99.0939	99.4774	0.962934	0.0404985	no
P35269	99.5306	99.4444	100.443	101.594	99.3828	96.548	99.8974	102.124	98.4477	102.73	0.998707	0.919784	no
P61086	98.7446	100.815	97.1881	100.467	97.8315	102.215	102.078	98.2449	99.2017	103.675	1.02095	0.137267	no
O75821	105.426	102.674	102.396	103.002	102.679	96.8516	98.859	96.4624	95.1086	95.2801	0.934875	7.04581e-05	no
Q92973	102.576	102.283	106.488	102.814	97.3467	97.7625	98.1321	97.9303	97.1551	96.4343	0.952895	0.0280617	no
Q9P0V9	102.085	100.032	102.675	100.185	102.776	98.2685	98.3397	98.0352	98.8785	98.1133	0.968255	0.00471195	no
Q96EN8	98.9411	98.172	100.257	99.9037	101.031	102.114	99.5859	103.592	98.1245	98.4281	1.0071	0.571876	no
O15143	105.033	101.01	98.0251	100.467	98.1223	99.0781	100.52	98.874	100.925	98.2182	0.989969	0.494955	no
P63151	98.8429	102.185	102.582	100.843	102.776	99.6853	99.0666	97.1964	96.6166	99.6873	0.970473	0.0157824	no
Q96I15	101.103	101.01	98.1181	102.157	99.9645	98.8757	100.936	99.6079	100.171	98.0084	0.990536	0.298579	no
Q9BYT8	99.8254	98.955	95.793	96.6174	97.0558	101.001	105.193	102.858	102.433	101.996	1.05168	0.00117589	no
Q6P587	100.415	97.3889	98.4901	99.4342	97.9284	102.418	104.259	100.552	98.1245	101.576	1.02689	0.0600384	no
Q9NWU1	97.4673	100.13	99.3271	98.3075	98.7041	101.406	100.52	99.7128	103.726	101.576	1.02633	0.0148811	no
Q96B97	99.9236	98.7592	100.722	100.091	98.2193	101.811	102.39	99.5031	98.7708	100.107	1.00978	0.27712	no
Q06323	100.513	97.2911	94.956	98.8709	99.3828	99.6853	105.193	101.495	104.479	99.3725	1.03913	0.0385115	no
P42566	100.906	100.423	96.7231	98.6831	97.8315	100.9	103.947	99.1885	102.864	99.2676	1.02345	0.0982702	no
P52272	122.129	120.782	118.951	121.687	117.999	77.8254	77.5711	78.2185	78.4135	77.5462	0.647621	2.73533e-07	down
Q9NQR4	101.103	100.032	98.5831	97.5563	98.898	99.8877	103.013	99.3982	99.7402	102.521	1.0169	0.127012	no
P37837	104.64	106.59	104.349	100.561	93.8561	99.2805	101.559	96.9867	96.832	94.6505	0.959437	0.155176	no
P46063	112.697	113.539	116.719	110.326	109.273	89.565	85.9824	85.9774	84.7684	85.5212	0.767598	8.49774e-07	down
Q15424	127.14	131.744	125.554	127.509	134.967	68.1099	69.3674	65.1121	69.258	68.7318	0.526468	1.50665e-07	down
P61088	98.6463	100.423	99.9782	101.124	101.031	98.6733	100.832	99.6079	99.9556	99.8972	0.995537	0.455068	no
P43686	109.159	107.079	107.511	107.415	104.134	94.1191	89.7207	92.7927	90.9079	94.3357	0.862838	2.21849e-06	no
P53041	100.317	99.0529	100.071	102.439	102.485	98.1673	98.859	98.4546	100.386	99.5824	0.982324	0.0621251	no
P12236	105.328	104.436	107.418	107.227	103.746	97.8637	92.213	89.5423	95.1086	94.6505	0.888712	0.00030297	no
Q9BY32	99.9236	97.9762	99.3271	101.688	100.062	102.013	101.767	98.4546	97.2629	101.786	1.00462	0.704484	no
P11234	102.969	103.555	98.2111	94.3639	95.8923	100.191	101.87	103.592	99.2017	101.156	1.02226	0.316709	no
Q8WXX5	102.183	102.479	98.3971	100.937	101.516	100.495	94.9129	100.447	96.078	102.311	0.977709	0.20815	no
Q9NVX2	97.1725	100.717	101.001	97.4624	96.7649	101.912	101.87	101.39	103.51	98.9528	1.02944	0.0405025	no
P30050	104.64	99.3465	100.629	99.4342	99.2858	96.4468	102.182	101.076	99.3094	97.9034	0.987249	0.404083	no
P51572	102.576	100.423	99.7922	96.8991	96.8619	100.9	102.182	101.181	100.71	99.1626	1.01527	0.256288	no
Q6P1N9	100.808	97.1932	93.375	98.1197	103.261	98.4709	101.559	102.544	103.51	102.416	1.03195	0.145944	no
Q9UGP8	100.513	99.4444	101.187	100.185	97.4436	96.6492	93.7706	107.052	91.985	111.86	1.0051	0.903533	no
Q96AB3	92.6529	89.265	95.235	93.0494	93.1774	106.668	107.374	109.464	109.757	106.823	1.16554	3.12902e-06	no
Q3LXA3	100.022	100.717	100.536	100.937	98.898	100.293	98.1321	100.342	98.5554	101.681	0.995796	0.590535	no
P24539	101.692	98.7592	101.28	98.9648	101.71	100.495	98.1321	98.874	99.6325	100.527	0.990554	0.280131	no
P61758	97.4673	96.508	95.514	97.7441	99.2858	103.329	103.636	102.649	102.433	102.94	1.05851	0.00038714	no
Q9HAV0	97.7621	99.1507	101.745	98.4953	99.1889	99.0781	104.363	99.5031	102.972	98.1133	1.01549	0.307473	no
Q6UVK1	96.8778	95.1377	96.5371	98.4014	96.474	106.365	102.493	103.487	101.356	104.409	1.07174	0.000288264	no
Q8TDQ7	94.5197	96.6059	99.9782	99.9976	95.6984	105.96	98.859	101.076	101.679	106.613	1.05626	0.0203158	no
Q13423	111.419	107.666	104.907	104.974	103.261	97.2564	93.6668	92.0587	90.9079	91.5024	0.874423	0.000106226	no
Q92890	97.8603	96.7038	97.7461	98.8709	101.807	102.013	99.7935	102.124	102.218	101.681	1.03011	0.0233708	no
Q9H9B4	110.142	109.036	108.999	104.598	102.389	94.8276	90.3438	93.3169	92.2004	91.3975	0.863447	0.000132368	no
Q6NUK1	101.496	101.989	98.2111	98.3075	97.7345	101.608	100.52	100.027	99.4171	101.366	1.01045	0.337987	no
Q9UBS4	105.426	104.73	107.139	105.537	108.982	95.2324	93.4591	91.7442	91.2311	93.9159	0.875461	1.57125e-06	no
Q14847	99.0394	99.8359	95.979	99.0586	98.0254	101.912	101.767	102.544	99.3094	103.36	1.03446	0.00736595	no
P40855	98.1551	97.1932	94.956	98.6831	98.2193	104.543	102.597	102.02	101.356	103.78	1.0556	0.00030205	no
O95336	94.0284	96.2144	96.9091	97.1808	96.3771	103.329	103.117	103.487	104.587	106.613	1.08409	1.49369e-05	no
Q13442	102.38	102.576	102.582	103.19	105.782	94.6252	96.9898	95.2042	95.3241	100.317	0.934076	0.000966803	no
P13861	101.889	102.87	101.187	99.2464	101.419	96.2444	95.8475	101.286	102.002	98.0084	0.973898	0.110927	no
P46777	101.889	104.436	100.815	107.509	104.812	91.6903	95.536	99.2934	95.5395	97.1689	0.922547	0.00156969	no
P60983	98.1551	98.4656	95.142	98.777	99.7706	101.709	103.22	101.81	99.8479	104.304	1.04198	0.00527811	no
Q96PZ0	97.3691	93.7674	98.5831	96.7113	97.9284	101.709	103.843	104.641	104.049	102.94	1.06777	0.000351096	no
Q15417	108.079	106.296	106.767	106.57	105.491	93.9167	94.3937	92.2684	92.6313	90.8728	0.870368	3.51416e-07	no
P49419	100.906	101.696	99.2341	99.1525	93.7592	104.341	103.117	98.7691	100.063	99.5824	1.02249	0.24322	no
P63010	98.0568	99.0529	99.9782	99.8098	96.9588	102.114	100.313	102.02	99.2017	103.255	1.02642	0.0226821	no
Q9Y5K6	101.496	99.6401	99.4201	99.3403	101.225	99.2805	100.832	99.2934	98.7708	101.051	0.996222	0.579409	no
Q9HCC0	106.408	104.24	103.698	104.223	105.103	96.548	94.4975	95.4139	91.5542	96.5393	0.9062	8.04372e-05	no
P07814	101.889	102.772	102.675	102.721	102.001	98.7745	96.7821	97.6158	98.5554	95.385	0.951285	0.000744906	no
P17858	91.1791	89.5587	87.7018	88.7303	85.0329	114.461	109.036	112.924	112.666	114.168	1.27375	1.38929e-07	no
Q99584	97.8603	97.8783	97.2811	100.373	100.74	102.317	101.974	100.656	100.171	101.576	1.02542	0.0210301	no
Q96C90	101.103	100.815	101.373	104.786	102.873	100.495	100.728	94.9945	92.4159	99.2676	0.95489	0.046905	no
O00244	103.264	102.283	96.5371	104.129	103.455	98.2685	99.1705	98.0352	95.3241	99.0577	0.961127	0.0433903	no
Q01581	101.299	100.913	98.5831	100.373	99.0919	99.6853	102.078	99.3982	99.6325	99.2676	0.999604	0.958544	no
Q14151	113.09	113.539	114.487	114.739	114.993	85.112	84.6324	83.2513	85.0915	84.9965	0.741151	8.60523e-12	down
P16989	97.6638	97.3889	100.722	100.373	96.571	100.495	98.859	103.697	101.033	103.99	1.03116	0.0451445	no
Q9BY67	98.7446	97.7805	97.1881	100.467	98.5102	102.62	100.209	99.5031	100.817	105.249	1.03188	0.0356091	no
Q15061	101.103	99.9338	103.512	99.9976	101.031	97.6613	97.1975	99.5031	98.7708	101.051	0.977465	0.0423405	no
Q15582	97.9586	100.521	100.908	101.594	100.352	98.8757	98.4436	100.027	103.51	98.0084	0.995075	0.685774	no
P50213	100.022	98.8571	96.351	97.4624	97.9284	101.912	101.144	101.286	104.049	102.311	1.04093	0.00123686	no
P26440	99.1376	96.8995	97.7461	94.9273	98.7041	102.823	103.947	102.858	101.894	102.521	1.05463	0.000867783	no
P49593	96.583	101.108	97.6531	96.8991	92.3048	105.758	103.532	107.472	104.695	95.5949	1.06708	0.034736	no
P23284	123.013	121.173	120.532	115.302	108.303	85.112	83.6978	79.0573	78.7366	77.3364	0.686595	1.33153e-05	down
O00762	105.819	106.002	105.651	107.603	105.879	92.9047	96.3667	90.486	93.7084	93.0765	0.878686	4.32733e-05	no
Q12907	101.692	102.772	104.628	106.007	98.898	99.0781	94.7052	96.043	97.8014	97.0639	0.942984	0.00528666	no
P12081	89.9018	91.5162	91.4219	95.3968	88.4264	110.21	106.128	111.771	109.542	109.656	1.19849	2.87169e-06	no
Q9P2T1	95.5022	91.4184	97.5601	100.655	99.1889	100.697	103.636	104.117	104.372	104.409	1.06794	0.0112871	no
P07108	98.0568	98.172	93.747	97.3685	98.6071	105.555	102.39	101.81	100.171	105.669	1.061	0.00307209	no
P17980	109.454	107.96	110.487	106.57	104.134	93.8155	88.7861	92.583	91.7696	91.0827	0.850413	5.22253e-06	no
O14950	93.2424	91.0268	89.7478	91.5471	91.1413	106.871	109.139	110.827	109.542	111.23	1.19904	1.60258e-07	no
Q96RS6	99.0394	98.3677	105.93	102.439	100.643	97.3576	98.0282	99.6079	100.602	97.4837	0.973658	0.128399	no
P36542	106.507	98.955	100.815	98.0258	97.4436	99.9889	98.3397	99.0837	101.679	99.5824	0.993876	0.737791	no
O43491	115.153	117.552	113.278	112.11	110.533	86.9337	87.2285	83.3561	84.3376	83.7373	0.74846	2.3446e-07	down
P04083	127.336	126.361	117.091	115.96	105.976	83.7964	82.7632	77.4845	80.1368	75.4475	0.674224	0.000197796	down
Q96QR8	95.9935	99.2486	103.14	100.561	99.4798	99.3817	98.6513	103.068	98.5554	102.101	1.00669	0.66567	no
Q99829	110.928	111.483	106.767	108.26	106.073	88.2493	94.0822	91.849	91.7696	87.0952	0.833552	5.9563e-06	no
O75608	94.9127	96.4102	97.2811	94.7395	94.0501	103.936	105.505	104.431	104.91	105.983	1.09923	4.16844e-06	no
O43847	108.963	112.266	109.929	108.73	104.812	89.3626	92.213	90.9054	91.1233	88.1446	0.829352	6.0367e-06	no
P13796	96.3865	99.3465	100.071	96.993	97.3467	99.3817	102.909	101.6	103.618	103.465	1.0425	0.0044905	no
P14678	102.773	102.381	100.908	103.378	104.425	95.1312	96.2629	96.8818	97.3706	99.6873	0.944478	0.000416997	no
O75746	100.71	100.717	101.838	99.1525	96.6679	102.721	100.624	99.1885	97.586	101.051	1.00418	0.746749	no
Q8N8S7	105.229	103.947	101.652	99.7159	101.613	97.8637	96.6782	99.0837	94.7855	98.8478	0.951386	0.00438412	no
Q9UHN6	100.808	100.13	98.7691	99.1525	97.4436	101.912	101.247	100.447	100.925	99.7922	1.01616	0.0524067	no
O00629	96.4848	98.172	97.3741	94.27	95.4075	106.162	104.57	103.592	100.71	105.039	1.07964	0.000226595	no
P49720	108.373	101.206	107.418	100.937	95.4075	101.001	97.8205	94.68	93.6007	98.3232	0.945618	0.0841054	no
Q9BXJ9	114.072	121.761	115.603	111.077	104.425	89.6662	86.7093	85.558	83.6913	81.7436	0.753819	0.000148611	down
P24534	98.7446	98.4656	102.21	97.838	97.4436	103.936	101.87	98.9788	98.6631	102.311	1.02235	0.133994	no
O75874	102.871	105.121	101.838	100.373	100.062	99.1793	97.9244	96.777	95.6472	99.5824	0.958541	0.00761223	no
Q8N183	101.594	99.1507	95.142	96.5235	98.801	105.252	102.286	102.124	97.586	102.625	1.03799	0.0556706	no
Q9NXH9	97.5656	98.7592	98.5831	97.0869	96.474	98.9769	103.428	102.544	105.772	102.206	1.05007	0.00810533	no
Q92688	98.5481	95.9208	93.0959	98.5892	95.7953	104.948	102.597	106.738	100.063	105.669	1.07898	0.00138537	no
P13674	103.854	102.087	105.279	103.472	107.527	97.3576	93.3553	94.8897	94.247	96.1195	0.911435	6.55923e-05	no
P28072	100.808	93.9632	99.2341	97.7441	98.995	98.0661	100.832	103.068	103.618	104.724	1.03987	0.0454735	no
Q70UQ0	100.808	100.13	98.3041	95.5846	96.571	102.317	102.909	99.8177	100.71	104.199	1.03776	0.0203703	no
P54709	98.6463	100.913	99.6992	103.284	100.255	101.709	99.2743	99.6079	97.586	98.9528	0.988729	0.300683	no
P07204	98.2533	96.1165	98.5831	98.6831	99.7706	98.7745	100.832	103.802	104.264	101.996	1.03716	0.0182559	no
O60739	99.7271	95.5293	97.6531	101.5	100.352	99.2805	103.843	98.0352	100.494	104.409	1.02284	0.207045	no
Q07866	108.177	108.939	105.279	106.852	107.915	91.9939	92.7322	91.7442	89.7231	93.9159	0.856556	1.98889e-07	no
O15511	102.675	100.13	101.373	98.8709	99.6737	100.697	100.001	96.9867	101.356	98.3232	0.989343	0.335499	no
Q16831	95.3057	96.9974	99.1411	95.6784	97.4436	103.43	102.493	103.592	104.587	102.94	1.06702	0.000153461	no
Q13492	105.426	109.134	105.093	104.974	102.389	93.9167	95.1206	95.0994	93.493	93.1814	0.893352	0.000172303	no
P48047	104.345	99.0529	100.443	95.6784	98.4132	100.394	100.624	99.5031	101.571	100.737	1.00983	0.535174	no
Q9H0L4	101.496	103.849	102.303	100.655	106.17	95.1312	98.7551	93.4218	100.279	97.2738	0.942442	0.00593674	no
P62495	119.574	123.327	117.184	114.739	106.946	86.0229	85.9824	80.5252	80.7831	78.0709	0.707126	2.45459e-05	down
Q13011	89.7053	91.1247	89.7478	89.857	86.1964	109.097	111.216	112.19	112.881	113.014	1.25024	4.36408e-08	no
Q04637	104.247	104.828	102.489	102.721	101.71	96.8516	96.6782	96.6721	97.1551	95.4899	0.935761	5.99964e-05	no
O14579	112.5	114.126	111.604	107.134	106.461	90.8806	89.513	88.9132	89.4	85.2064	0.804447	8.34056e-06	no
O15355	105.721	99.738	98.4901	95.8662	99.8676	95.9408	102.909	99.2934	106.634	96.3294	1.00285	0.915517	no
P04424	96.583	95.8229	98.7691	99.7159	97.4436	101.507	103.013	103.278	102.972	101.996	1.05003	0.000938733	no
Q15293	92.5546	92.1035	95.514	93.9883	96.571	107.68	105.401	104.117	106.526	108.502	1.13064	5.63828e-06	no
P61289	97.6638	96.508	96.5371	96.8052	97.2497	103.835	100.832	104.326	104.479	103.465	1.06637	0.000288762	no
Q9NVS9	70.6441	68.6127	66.0321	68.4491	67.1925	133.993	133.854	135.257	134.962	135.68	1.9762	9.03897e-10	up
Q9NRV9	91.2773	91.1247	88.5388	90.702	89.8808	107.276	110.074	111.351	112.127	112.489	1.22544	1.12714e-06	no
P48444	105.229	102.576	101.187	105.537	101.031	97.3576	97.3013	95.6236	96.9397	96.1195	0.937506	0.00151344	no
O43464	101.594	99.0529	100.071	104.223	105.782	93.1071	95.1206	98.14	104.372	98.1133	0.957178	0.0973969	no
Q15366	105.328	104.926	105.093	106.007	98.1223	96.1432	98.3397	96.4624	95.6472	92.3419	0.921958	0.00240756	no
O60256	96.7795	95.2356	96.4441	95.0212	96.1832	105.555	103.324	101.286	105.88	106.508	1.08941	0.000407758	no
Q5RKV6	100.415	99.5423	101.187	99.8098	100.449	98.3697	97.509	100.761	100.817	101.366	0.994854	0.554704	no
P21291	97.5656	100.619	99.1411	100.091	102.098	99.5841	100.832	97.0915	99.9556	103.15	1.0022	0.863663	no
Q15370	104.149	101.01	97.2811	100.937	99.8676	97.56	101.559	99.6079	98.8785	99.4774	0.987757	0.370447	no
Q5JRX3	96.3865	95.5293	97.4671	96.4296	96.1832	105.656	102.39	102.963	102.11	106.613	1.07829	0.0006016	no
Q8NFC6	100.808	100.423	96.351	101.782	101.419	100.293	99.7935	99.7128	99.0939	100.632	0.997488	0.814914	no
Q9NR12	96.3865	103.164	101.745	105.068	102.292	98.9769	96.5744	98.0352	97.9091	99.2676	0.964825	0.0675949	no
O75506	94.0284	95.4314	99.9782	97.6502	96.9588	103.025	104.259	100.656	103.187	106.508	1.06939	0.00129228	no
Q9UIJ7	97.1725	97.0953	92.8169	98.8709	95.7953	106.365	103.324	101.286	103.402	105.773	1.07971	0.000511517	no
Q92734	96.0918	93.4738	103.977	95.1151	98.7041	97.2564	100.624	104.536	110.727	101.156	1.05527	0.104592	no
O00193	99.7271	99.2486	96.5371	99.3403	97.0558	102.924	102.39	102.753	101.248	99.7922	1.03496	0.00461204	no
Q9NUQ9	96.3865	98.3677	97.6531	99.0586	102.679	100.394	103.117	101.81	101.571	99.7922	1.02537	0.0816118	no
Q03252	109.258	108.743	105.93	103.378	105.685	93.9167	94.0822	93.1072	88.4306	94.8603	0.871299	2.4077e-05	no
P26641	116.037	114.322	114.208	107.791	102.001	92.1963	91.9014	84.6143	87.9997	84.262	0.795467	0.000187925	no
Q9Y2H0	97.7621	100.032	104.907	101.594	98.3162	98.3697	100.209	99.2934	98.0168	101.366	0.989344	0.481894	no
Q9H773	98.8429	95.6271	98.3041	98.9648	96.8619	101.709	105.505	101.39	101.248	102.835	1.0493	0.00167997	no
O60884	110.044	105.904	109.185	104.786	103.358	96.4468	90.6553	92.0587	91.6619	92.9715	0.869705	3.79845e-05	no
P06756	96.6813	97.7805	100.257	97.6502	101.128	101.203	102.182	101.181	100.279	102.206	1.02746	0.0291947	no
Q9Y2B0	94.8145	96.0186	97.4671	98.6831	97.4436	103.733	105.193	104.221	102.541	101.366	1.06735	0.00012234	no
Q9NUJ1	99.6289	97.8783	93.933	96.8052	95.9892	105.454	104.051	104.012	100.602	103.36	1.06865	0.000749224	no
Q9NR45	117.904	118.629	116.068	113.8	107.721	87.2373	88.4746	81.9931	81.7525	79.9597	0.730537	2.636e-06	down
P11908	106.605	105.806	107.883	106.57	103.455	93.3095	92.1091	93.4218	97.2629	91.0827	0.880951	2.00519e-05	no
P21964	67.107	65.97	68.8222	66.8529	68.356	135.815	133.439	134.838	139.809	133.896	2.01062	7.79372e-09	up
P10253	97.0743	96.2144	99.7922	98.6831	96.571	102.418	102.493	102.963	102.648	102.101	1.04974	0.00159278	no
O95881	106.9	104.338	103.326	104.223	103.261	93.6131	95.6398	95.9382	95.4318	95.6998	0.912411	9.69625e-06	no
P21589	96.0918	98.2698	96.258	99.8098	101.225	100.495	103.843	99.2934	100.279	105.459	1.03603	0.0518351	no
P68400	51.3865	51.0925	49.9426	53.8015	52.6486	154.841	149.015	159.792	148.21	150.79	2.94605	1.94013e-07	up
Q92905	106.605	106.883	103.233	100.937	97.4436	100.697	99.2743	93.946	94.247	95.5949	0.939154	0.0249399	no
P62191	112.107	107.862	108.348	107.134	106.461	92.3987	91.1745	89.752	91.0156	90.2432	0.838853	6.48123e-06	no
P55036	98.1551	93.0823	93.0959	95.3029	100.255	103.531	103.324	103.278	105.664	106.508	1.08838	0.00191841	no
P13073	101.79	96.0186	95.328	98.2136	92.5957	105.454	104.259	105.06	103.941	98.9528	1.06968	0.00921264	no
Q00577	102.969	100.717	99.1411	99.4342	97.7345	98.8757	101.974	100.761	99.2017	99.5824	1.0008	0.941563	no
P23193	98.5481	101.01	100.164	101.218	98.3162	102.215	99.8974	99.0837	98.2323	101.471	1.00329	0.740079	no
P09110	102.38	101.206	103.977	103.941	106.364	95.8396	98.1321	96.043	95.9703	94.7554	0.928306	0.000206778	no
P63096	98.2533	98.172	98.9551	98.4014	96.474	103.43	101.663	104.641	100.817	100.422	1.04226	0.00370593	no
P19404	99.2359	96.8017	95.793	99.3403	99.1889	101.001	103.532	102.753	102.325	101.261	1.04183	0.00250576	no
P54920	101.692	99.8359	96.8161	95.0212	98.7041	102.62	102.286	101.39	100.279	102.521	1.0346	0.0394979	no
Q9H0W9	95.6005	94.3547	92.8169	96.5235	97.2497	103.43	103.947	104.117	105.664	108.817	1.10372	6.30765e-05	no
P10599	97.2708	97.8783	95.886	99.622	99.5767	100.799	104.986	101.81	102.541	100.947	1.04253	0.00396158	no
Q00688	100.218	102.576	98.1181	101.5	99.6737	101.305	100.105	97.4061	96.5089	102.521	0.991552	0.556591	no
P49721	102.085	99.4444	100.629	96.993	99.6737	102.519	99.2743	96.4624	100.817	102.625	1.00576	0.697201	no
Q9UKK9	98.5481	95.725	97.0021	96.6174	97.2497	102.317	103.74	102.858	102.648	104.829	1.06441	1.08535e-05	no
P32119	94.2249	92.495	92.9099	95.3029	95.9892	107.68	105.193	105.689	103.079	110.076	1.1291	8.2098e-05	no
P16070	94.618	93.7674	101.931	99.0586	99.8676	101.203	102.493	101.6	103.295	103.255	1.0462	0.0428398	no
Q9Y2W2	103.559	105.121	101.001	102.908	104.522	96.2444	96.9898	95.2042	95.1086	98.2182	0.931647	7.37124e-05	no
Q9UL46	96.6813	101.989	99.0481	97.4624	96.7649	102.62	103.532	102.124	100.817	99.8972	1.03465	0.0244165	no
P20339	99.0394	96.2144	93.375	95.6784	100.643	98.8757	104.155	105.48	107.065	101.576	1.0664	0.0106929	no
Q9P258	116.234	114.42	106.953	107.509	102.679	90.1722	91.6938	90.1714	90.3694	86.1508	0.818841	0.00066073	no
O43598	94.618	93.7674	95.514	97.9319	95.7953	102.823	104.882	105.794	106.095	105.144	1.09864	8.2334e-06	no
Q6FI81	106.998	107.862	102.303	105.913	105.685	95.7384	96.9898	90.5908	92.6313	92.9715	0.886831	5.09299e-05	no
Q07955	84.0066	86.1329	84.9117	83.8477	86.5842	114.562	114.124	118.376	115.789	118.68	1.36676	5.31862e-08	up
P19367	126.747	114.811	107.046	114.457	105.394	91.589	83.6978	83.461	87.2458	80.0646	0.749501	0.000537025	down
P31350	98.2533	96.8995	102.117	100.091	103.067	99.4829	101.663	99.3982	99.7402	99.3725	0.998457	0.905001	no
P06454	94.2249	98.2698	98.3971	97.2747	97.4436	102.62	104.051	102.858	101.464	104.724	1.062	0.000299523	no
P51148	97.5656	93.9632	94.584	95.3029	98.6071	101.811	104.778	104.641	106.203	104.724	1.08777	9.87659e-05	no
Q9Y6A5	98.1551	98.6614	97.0021	102.439	99.4798	102.114	100.728	100.866	102.218	99.0577	1.01865	0.132521	no
Q6UXV4	103.952	100.032	99.6062	99.8098	99.4798	99.2805	100.417	98.3497	100.817	98.533	0.989098	0.304369	no
O60502	100.317	100.619	99.4201	98.6831	101.031	99.1793	100.417	100.132	101.033	99.6873	1.00076	0.890189	no
P13995	96.4848	95.1377	98.4901	96.4296	96.8619	103.227	106.128	104.326	103.833	100.842	1.0723	0.000274837	no
P23497	100.513	104.926	100.536	103.378	101.322	95.03	99.7935	98.2449	96.832	98.8478	0.957064	0.00662298	no
Q9H361	117.806	123.327	118.393	119.528	106.073	87.5409	86.7093	81.1543	73.3511	78.1758	0.69546	1.85652e-05	down
Q9Y6N5	99.3341	94.6483	95.235	96.6174	94.5349	103.632	106.44	102.649	103.51	105.354	1.0858	0.000115722	no
Q9Y316	95.3057	93.3759	96.9091	99.0586	94.5349	103.025	104.778	105.689	105.557	103.675	1.09086	0.000223399	no
Q96K17	96.7795	98.2698	97.2811	100.373	97.0558	105.555	101.351	99.6079	101.787	103.045	1.04408	0.0084081	no
P03956	100.022	95.8229	96.258	96.3357	98.2193	100.495	103.532	102.753	105.772	102.416	1.05817	0.00127162	no
Q04323	98.9411	100.913	100.443	101.688	98.0254	102.519	101.455	97.3012	96.2935	102.625	1.00037	0.981268	no
Q13308	101.692	103.849	103.512	98.9648	102.001	99.3817	96.6782	99.2934	96.7243	97.1689	0.959272	0.0054786	no
Q14677	97.6638	100.619	100.536	99.8098	97.9284	101.709	99.8974	100.866	101.248	100.212	1.01485	0.0851457	no
P48739	98.3516	99.0529	97.6531	99.7159	96.8619	101.608	104.778	98.874	101.571	102.625	1.03625	0.0159748	no
P84085	99.9236	100.13	105.837	101.688	101.516	97.2564	98.1321	99.8177	98.4477	96.6442	0.963079	0.020216	no
Q9NYB0	98.7446	94.3547	97.0951	95.0212	95.2136	105.049	106.855	103.173	102.002	104.514	1.08568	9.93194e-05	no
O43809	106.998	106.883	101.559	107.885	108.497	94.1191	93.6668	94.7848	86.8149	96.3294	0.875697	0.000280008	no
Q6PIU2	99.6289	97.7805	98.6761	98.9648	98.0254	102.317	104.674	101.495	101.248	98.0084	1.02975	0.0497817	no
Q9H7Z7	101.397	101.696	101.652	102.721	100.255	102.013	98.5474	96.9867	98.8785	95.2801	0.968456	0.0429227	no
Q9NNW7	99.1376	100.032	96.7231	98.4953	102.485	100.697	97.1975	103.697	102.11	100.317	1.01438	0.349577	no
O95373	103.363	104.338	106.395	103.19	98.801	95.6372	97.8205	98.2449	95.1086	95.8047	0.935144	0.00308255	no
Q9NYL9	96.6813	97.6826	101.001	102.533	99.5767	102.418	99.8974	99.2934	99.2017	101.891	1.01051	0.435474	no
P47755	97.2708	96.508	97.2811	98.3075	101.031	102.114	103.324	101.076	102.972	101.366	1.04171	0.00363504	no
O95292	111.223	109.917	105.279	107.885	106.17	94.5239	92.1091	91.1151	89.9385	88.6692	0.844362	3.82492e-06	no
P16949	96.3865	96.6059	95.514	97.1808	98.3162	103.227	104.467	103.278	102.972	103.675	1.06945	1.03851e-05	no
Q08378	104.443	101.5	100.35	103.941	100.643	99.5841	95.8475	100.132	95.6472	97.0639	0.955757	0.00730886	no
P13693	100.022	100.521	98.3041	100.467	96.1832	101.102	103.843	102.02	99.5248	98.533	1.01922	0.16662	no
Q14019	98.2533	97.9762	101.094	99.7159	98.3162	99.5841	104.467	100.237	99.2017	101.576	1.0196	0.128834	no
Q5JWF2	103.363	103.947	101.745	103.753	98.0254	98.5721	99.1705	96.6721	95.1086	98.9528	0.956234	0.0125774	no
Q96QK1	108.766	107.862	108.906	105.725	103.455	92.7023	92.9399	92.8975	93.1698	90.663	0.864708	2.75553e-05	no
Q9NZZ3	97.0743	93.0823	95.607	97.9319	101.322	101.507	101.974	103.907	102.218	107.243	1.06563	0.00663697	no
Q05086	98.5481	100.619	101.745	99.1525	99.1889	100.394	97.7167	100.447	101.464	100.947	1.00343	0.704796	no
Q5JSH3	95.6987	100.815	98.9551	101.594	99.6737	101.709	100.209	100.027	100.602	101.261	1.01424	0.245045	no
O14745	98.2533	97.5847	97.3741	98.3075	98.1223	102.924	104.051	101.39	100.602	102.416	1.0444	0.00114914	no
Q9H910	95.404	95.6271	93.282	99.2464	96.1832	102.924	103.324	106.109	105.233	104.829	1.08896	0.000165688	no
Q9UNW1	97.8603	98.0741	95.421	99.7159	101.419	97.6613	101.767	102.334	104.695	102.416	1.03326	0.0638899	no
Q01085	98.0568	97.0953	98.2111	100.373	98.801	105.252	101.04	103.907	99.6325	98.3232	1.03171	0.0731521	no
P49354	96.976	102.185	105.372	102.533	101.031	103.43	95.6398	95.7285	98.9862	97.1689	0.966259	0.122572	no
P21912	99.4324	98.7592	92.9099	99.4342	99.2858	104.847	102.39	100.342	102.11	101.786	1.0442	0.0235835	no
P49590	93.0459	95.5293	90.4919	92.5799	90.4626	109.401	109.243	107.262	108.142	107.557	1.17203	8.20463e-06	no
Q8IZ83	96.7795	95.8229	99.5131	95.7723	97.0558	102.215	100.001	104.746	102.756	106.823	1.06516	0.00272133	no
P62993	97.2708	98.4656	98.2111	100.185	96.8619	99.8877	102.182	103.278	100.817	103.885	1.03881	0.00419835	no
Q15738	89.4105	90.6353	88.2598	89.5753	89.59	111.83	111.32	110.932	110.942	112.594	1.24615	1.22428e-10	no
Q9NY27	101.201	98.7592	101.187	101.312	99.5767	99.9889	98.9628	99.0837	99.6325	100.212	0.991721	0.202536	no
O60271	99.5306	96.7038	102.582	100.467	102.195	99.5841	100.313	99.7128	97.0474	101.681	0.993738	0.642804	no
P82094	96.8778	101.108	99.6992	98.1197	102.292	101.305	98.9628	100.237	99.7402	102.206	1.00874	0.469508	no
P15374	96.583	99.6401	99.7922	101.875	101.322	99.6853	100.313	101.286	101.033	98.8478	1.00391	0.716669	no
Q9H1B7	105.229	106.198	103.14	102.345	101.807	94.7264	94.2898	100.027	96.2935	94.6505	0.925332	0.000546682	no
P28331	100.611	98.8571	91.0499	96.054	98.2193	105.353	99.2743	100.237	110.727	101.891	1.06743	0.040712	no
Q92696	102.576	99.1507	102.954	98.8709	92.3048	101.507	101.767	100.342	100.71	100.212	1.0175	0.41854	no
P63098	93.6354	96.2144	100.071	99.8098	99.5767	101.608	99.8974	101.705	101.248	107.347	1.04598	0.0375834	no
Q9NX63	113.483	109.819	103.419	106.758	110.727	90.4758	89.513	90.0666	90.5848	91.8172	0.831408	0.00030009	no
Q9NR28	99.6289	108.939	98.3971	99.7159	92.6926	100.799	101.144	97.5109	97.9091	103.78	1.00354	0.905653	no
Q5JTV8	101.496	98.7592	99.3271	100.655	102.001	98.9769	98.7551	101.181	99.2017	99.7922	0.991377	0.289082	no
P84095	98.4498	101.891	103.047	99.1525	97.9284	101.507	99.5859	100.027	97.2629	101.366	0.998561	0.912374	no
P62805	96.583	91.3205	95.421	94.4578	97.4436	101.001	100.209	108.311	108.142	109.971	1.11028	0.00381672	no
P55884	111.026	107.666	108.162	102.908	102.195	96.042	93.2514	91.3248	91.6619	93.1814	0.874997	0.00042705	no
O00499	93.9302	95.5293	101.28	99.8098	98.3162	101.507	99.2743	102.649	103.079	105.564	1.04747	0.0274233	no
P33176	111.518	111.19	109.743	107.979	104.522	92.1963	92.5245	88.4938	90.4771	87.6199	0.828169	4.69851e-06	no
O75368	97.8603	98.4656	97.0021	99.2464	98.898	102.721	103.428	100.761	99.0939	103.57	1.03683	0.0101209	no
Q9NRW1	97.9586	99.5423	94.305	98.2136	96.3771	103.025	106.543	103.173	98.4477	103.99	1.05917	0.0082766	no
O95433	95.3057	94.6483	91.5149	93.7067	90.5595	107.782	108.413	108.73	106.203	106.403	1.15415	6.08631e-06	no
Q9Y5P6	104.738	104.436	104.256	101.782	97.2497	99.5841	100.001	96.6721	95.6472	94.7554	0.949651	0.0207233	no
Q9UBQ7	102.478	105.709	98.5831	98.8709	94.4379	105.758	99.7935	99.7128	99.2017	95.6998	1.00017	0.994652	no
P00813	100.906	98.4656	95.607	97.838	97.2497	102.317	105.401	100.132	98.6631	104.619	1.04299	0.0295595	no
P42574	98.7446	102.087	99.2341	100.467	98.0254	102.317	101.974	98.0352	99.5248	100.002	1.00661	0.555195	no
Q92747	99.5306	100.13	97.3741	97.1808	99.1889	102.215	100.001	101.915	99.4171	104.095	1.02886	0.0266144	no
P07910	108.865	105.415	102.21	104.598	100.062	97.56	95.0167	92.3733	95.0009	97.4837	0.916118	0.0018195	no
Q99536	102.282	98.7592	98.9551	99.7159	99.5767	99.8877	102.078	100.132	99.0939	99.8972	1.00361	0.666902	no
Q08209	95.404	95.9208	96.7231	98.777	98.7041	104.138	103.117	100.552	102.972	105.144	1.0626	0.000390544	no
Q13153	93.3407	98.5635	97.3741	99.0586	98.801	101.507	103.532	103.802	101.571	103.885	1.05575	0.00394129	no
P14927	100.513	97.0953	93.933	96.8991	95.5044	106.567	102.078	102.334	100.171	106.613	1.06988	0.00421622	no
P61604	97.5656	98.6614	94.026	95.8662	95.6014	105.353	103.22	104.221	102.11	105.459	1.08022	8.9521e-05	no
Q6IN85	102.38	102.479	100.164	100.561	98.4132	99.6853	98.2359	97.4061	99.6325	101.156	0.984364	0.153344	no
P35080	101.397	104.828	106.209	104.974	103.358	96.7504	97.8205	93.4218	95.7549	93.6011	0.916627	8.71562e-05	no
Q13404	104.64	105.611	93.933	106.195	100.837	103.835	93.7706	96.8818	92.9544	100.737	0.954937	0.172856	no
P49750	115.153	115.105	107.79	110.514	111.115	84.7072	87.2285	87.3404	88.4306	87.9347	0.77838	7.33239e-06	no
P53634	98.7446	92.2993	98.3041	98.3075	94.7288	105.049	104.986	102.334	103.079	103.99	1.07681	0.00243058	no
Q7Z4H3	95.9935	96.0186	95.049	97.2747	96.7649	104.341	104.57	102.544	102.756	106.508	1.08235	6.17446e-05	no
O96019	97.0743	101.989	101.838	98.4953	95.0196	103.126	102.39	99.2934	101.679	99.6873	1.02378	0.177895	no
Q9BQ61	99.0394	98.4656	96.4441	100.749	101.807	99.9889	100.417	98.9788	103.079	101.786	1.0156	0.225921	no
Q15819	100.71	99.738	93.561	100.655	98.5102	100.697	101.455	101.915	100.602	103.15	1.0297	0.0925486	no
Q9NP72	99.2359	96.1165	97.1881	97.0869	100.352	103.126	102.493	100.552	100.817	104.199	1.04328	0.00366049	no
Q8N163	97.2708	97.4868	95.793	93.8006	93.5653	107.782	105.297	103.068	106.203	101.891	1.09693	0.000166619	no
Q9HB07	97.5656	97.5847	95.328	92.486	92.7896	104.138	105.713	105.584	104.695	106.613	1.10718	0.00029509	no
P49773	97.3691	96.3123	95.421	95.1151	98.5102	102.215	103.324	104.955	106.311	102.625	1.07603	9.11934e-05	no
Q08257	99.6289	98.955	94.677	97.0869	98.3162	103.43	104.778	101.39	99.6325	103.465	1.04918	0.00508447	no
Q9UNN5	97.4673	97.8783	98.9551	97.838	98.0254	101.709	101.87	102.753	101.14	103.465	1.04238	7.87976e-05	no
O43583	97.6638	97.0953	101.373	97.7441	99.5767	102.823	101.247	98.9788	99.8479	104.409	1.02807	0.0608998	no
P18859	98.7446	96.1165	101.559	96.7113	97.2497	106.162	101.247	99.2934	100.925	102.835	1.04095	0.0301041	no
P31937	98.7446	99.5423	98.3971	99.0586	101.128	101.811	102.805	101.6	97.2629	100.107	1.01351	0.260006	no
Q9NXG2	101.594	104.436	103.233	102.908	97.9284	96.7504	98.1321	97.7206	97.2629	99.4774	0.959309	0.0168431	no
P10412	109.847	87.7969	86.7717	145.536	87.9417	119.319	78.0903	104.641	86.2764	90.9778	0.925487	0.58536	no
Q96A33	107.391	107.47	103.14	104.692	99.8676	97.3576	95.1206	95.2042	95.1086	92.7617	0.910042	0.00109977	no
P30085	99.2359	98.2698	99.2341	99.1525	96.8619	100.9	105.609	101.181	101.356	98.9528	1.03094	0.0464568	no
Q86VS8	96.7795	92.3971	97.1881	100.185	101.71	99.9889	100.313	103.592	103.833	105.144	1.05041	0.037108	no
Q9NSD9	115.939	112.756	109.092	106.195	101.516	91.1842	94.2898	88.2841	91.5542	85.5212	0.826463	0.000456469	no
P51948	97.3691	97.8783	99.5131	99.0586	102.292	101.709	98.4436	105.375	100.279	98.638	1.0168	0.312721	no
P50479	104.149	106.59	106.488	109.011	104.425	95.4348	90.9669	93.4218	92.4159	94.3357	0.879231	4.86947e-06	no
Q9UJA5	97.2708	98.0741	101.187	99.0586	99.1889	99.4829	99.0666	102.334	101.571	103.36	1.0223	0.0714044	no
P40222	109.651	108.743	103.233	106.007	109.66	94.6252	89.8246	90.9054	90.3694	94.1258	0.855863	1.49947e-05	no
P20340	102.085	96.508	99.1411	96.7113	95.9892	101.811	105.297	101.181	100.494	101.786	1.04105	0.0232686	no
Q9H2U2	95.797	96.4102	96.165	96.3357	101.031	102.721	102.597	104.326	102.648	103.36	1.06159	0.00229123	no
Q15907	102.871	90.5375	96.258	99.9037	95.9892	97.054	107.166	98.9788	111.05	102.206	1.06363	0.101246	no
O15212	99.1376	98.2698	92.4449	97.2747	95.7953	104.543	103.636	104.326	102.11	104.199	1.07432	0.00213538	no
P32321	101.692	100.717	99.9782	101.03	100.352	100.293	101.767	98.4546	96.5089	99.1626	0.984944	0.165269	no
Q8TAT6	106.114	104.045	101.466	102.908	101.225	98.2685	97.6128	95.5188	96.5089	95.1751	0.936649	0.000530196	no
Q15185	101.004	102.674	105.093	105.35	102.776	95.536	98.9628	95.8333	96.9397	94.4406	0.931929	0.00024039	no
P06703	100.808	99.8359	94.677	98.8709	97.9284	97.1552	98.9628	105.06	103.618	104.514	1.03493	0.115541	no
Q8TCD5	93.0459	96.8017	97.5601	99.0586	95.7953	102.519	103.74	103.907	102.541	106.718	1.07706	0.000476007	no
Q13112	103.657	105.121	101.931	105.068	104.619	93.9167	95.6398	96.6721	94.8932	96.959	0.918686	6.93877e-06	no
Q12765	112.402	111.092	107.046	105.537	103.067	92.6011	93.0437	92.1636	93.7084	86.3607	0.849266	0.000102401	no
Q9P265	97.9586	95.725	94.863	97.9319	99.6737	103.531	101.663	105.794	102.756	101.891	1.06065	0.000904023	no
O00469	102.282	98.6614	95.793	95.1151	95.0196	104.341	103.22	101.286	103.402	102.416	1.05709	0.0131083	no
Q9BTT0	101.103	98.2698	98.8621	100.091	95.6014	102.215	102.493	100.342	100.279	101.471	1.02606	0.0495807	no
P61019	98.5481	95.2356	87.5158	96.1479	98.801	104.037	104.259	108.52	104.372	105.249	1.10538	0.00541041	no
O75940	97.7621	99.738	101.001	103.284	101.613	98.7745	100.624	98.0352	97.6937	101.156	0.985868	0.256607	no
Q9NZ45	96.2883	94.5505	98.7691	97.838	100.352	103.835	100.313	105.584	102.541	101.261	1.05276	0.00556701	no
Q8N806	97.9586	99.4444	98.7691	100.937	101.807	99.2805	100.209	98.9788	100.063	102.835	1.00491	0.630011	no
O14974	98.7446	101.01	98.6761	99.9037	99.7706	101.203	99.1705	101.286	100.494	100.212	1.00855	0.178297	no
P09012	101.103	101.01	99.5131	96.7113	97.5406	99.4829	103.843	97.5109	100.602	103.465	1.0182	0.264626	no
Q96P70	101.889	93.8653	95.328	95.6784	95.0196	103.025	104.051	106.843	103.079	103.36	1.08007	0.00292386	no
Q99436	100.12	99.5423	100.722	97.5563	98.3162	101.507	100.105	100.971	101.033	100.527	1.01589	0.0509383	no
Q08945	107.194	107.568	105.93	105.35	105.976	92.7023	94.8091	94.3654	89.8308	93.7061	0.874807	1.48215e-05	no
Q96IZ0	96.4848	95.1377	95.7	98.9648	101.128	97.9649	103.22	103.278	106.741	103.045	1.05505	0.018353	no
P54105	93.1442	95.6271	102.117	98.3075	101.516	101.203	99.482	101.81	102.325	105.354	1.03966	0.0921472	no
Q8IZ73	96.2883	96.4102	99.4201	99.8098	98.898	103.632	102.286	100.971	101.679	101.576	1.03936	0.00377319	no
Q07666	114.465	114.909	109.836	109.95	105.103	88.7554	88.9938	90.486	88.1074	85.2064	0.796639	3.71274e-05	no
P50897	91.6704	91.0268	91.9799	90.3265	138.457	101.406	101.247	96.777	97.3706	100.002	0.986776	0.895115	no
P31483	95.8953	94.6483	99.5131	98.2136	101.128	101.811	101.974	102.649	100.71	104.409	1.04527	0.0155565	no
Q9NX40	96.0918	97.9762	98.3971	97.5563	97.8315	102.418	103.013	104.012	103.402	100.632	1.05252	0.000151972	no
P16435	96.0918	94.3547	94.305	97.5563	95.7953	103.835	105.505	102.649	107.926	104.304	1.09646	5.94528e-05	no
P30048	101.397	98.3677	104.07	102.814	102.195	97.6613	99.6897	95.5188	99.2017	98.3232	0.963741	0.0166874	no
Q9Y6G9	102.773	102.381	101.652	99.622	101.807	97.2564	99.8974	99.1885	98.0168	97.0639	0.966922	0.00245798	no
Q5TC12	98.5481	98.172	96.072	100.561	99.5767	102.924	99.1705	99.9225	102.972	102.94	1.03043	0.0293018	no
Q02127	96.4848	95.6271	97.3741	98.1197	98.5102	101.102	104.467	102.02	102.433	105.354	1.06019	0.000477054	no
Q96M27	98.4498	97.3889	95.886	96.4296	99.0919	100.9	103.947	105.165	103.295	101.261	1.05607	0.000819474	no
Q9BWU0	109.945	107.275	108.162	104.317	106.946	91.083	94.8091	92.4781	91.7696	90.2432	0.857891	1.74638e-06	no
P26368	95.8953	101.598	99.7922	101.782	100.158	101.507	99.0666	101.705	96.6166	101.996	1.00334	0.827609	no
Q96B26	101.594	101.989	99.3271	99.622	101.419	99.0781	98.4436	97.0915	97.4783	103.99	0.984383	0.294543	no
Q16799	98.1551	96.7038	97.0021	97.3685	99.3828	102.215	103.117	102.544	100.925	103.78	1.04905	0.000105534	no
Q13868	99.2359	99.0529	99.2341	96.3357	99.5767	97.7625	104.051	101.81	102.541	101.471	1.02878	0.0531553	no
Q9BRP8	95.3057	96.508	97.2811	94.0822	97.0558	104.138	103.636	103.383	103.402	107.138	1.08634	2.40202e-05	no
P30626	100.415	99.3465	97.5601	99.3403	101.128	97.1552	102.805	98.5594	101.894	102.521	1.01034	0.456837	no
O75223	99.1376	98.5635	91.7939	98.5892	99.9645	99.7865	103.013	104.746	101.894	104.095	1.05222	0.0226796	no
Q5TDH0	94.1267	95.9208	96.7231	97.1808	97.1527	100.799	103.532	104.955	104.049	107.452	1.08248	0.000589975	no
P16403	100.415	68.2212	75.0534	139.058	109.563	115.372	84.3209	112.505	84.8761	110.076	1.03014	0.844245	no
Q96CX2	96.7795	97.9762	98.4901	98.2136	99.1889	99.2805	101.247	104.012	100.279	105.669	1.04043	0.025999	no
Q562R1	104.247	105.023	104.442	102.251	97.2497	96.3456	101.247	95.8333	97.0474	95.385	0.946699	0.016657	no
P49189	100.218	100.717	101.28	99.9976	98.5102	100.9	100.728	96.9867	100.063	100.632	0.997177	0.754287	no
Q10713	98.6463	96.508	92.9099	97.6502	95.4075	104.138	104.986	101.286	104.264	106.298	1.08283	0.000300567	no
O75326	101.496	102.576	97.7461	101.782	102.195	93.7143	100.001	103.487	98.5554	98.533	0.977257	0.246028	no
P23434	100.317	103.066	99.1411	104.129	103.843	97.7625	97.509	100.027	97.6937	96.0146	0.957907	0.008965	no
P54687	100.808	97.9762	99.2341	101.782	97.3467	102.823	101.247	100.656	97.586	100.842	1.01208	0.343023	no
P68402	102.773	105.121	101.931	104.505	97.8315	99.5841	96.5744	94.1557	98.6631	98.0084	0.950844	0.0150818	no
P78318	100.71	98.4656	98.9551	98.1197	99.8676	100.191	101.767	100.237	98.2323	103.99	1.01673	0.172671	no
Q9UNS2	93.1442	99.4444	99.5131	98.5892	97.8315	104.948	101.974	100.552	98.4477	106.298	1.04851	0.0348515	no
P49711	102.773	106.981	106.86	107.509	104.231	96.3456	94.2898	92.7927	91.4465	94.2307	0.887861	1.25504e-05	no
P52566	103.166	104.534	103.605	104.317	97.9284	100.09	99.0666	94.8897	95.8626	95.385	0.944978	0.00827379	no
Q9C0B1	82.9258	83.7839	82.2146	85.7256	83.8694	113.955	118.382	120.788	115.681	120.149	1.40724	8.15561e-07	up
O60888	90.6878	97.8783	94.398	96.4296	99.4798	103.126	102.701	106.528	103.726	107.033	1.09238	0.00194656	no
P29218	101.889	100.815	98.4901	99.9037	97.2497	99.6853	103.324	99.5031	99.9556	99.7922	1.00785	0.495183	no
Q9P2B2	103.068	100.032	98.0251	98.0258	97.3467	100.495	100.313	102.334	100.279	100.842	1.01564	0.220757	no
Q9UQE7	112.991	112.658	107.79	105.631	107.818	91.6903	88.1631	89.2278	90.3694	90.0334	0.821892	4.37614e-05	no
O75643	100.218	101.402	100.908	96.5235	99.6737	100.09	101.767	99.8177	101.356	98.7429	1.00611	0.568193	no
Q9Y394	100.611	98.5635	100.908	100.561	96.2801	100.697	100.728	98.7691	101.679	101.471	1.01292	0.251686	no
Q96DE0	98.9411	96.8017	97.1881	97.4624	95.1166	103.227	103.22	104.117	98.9862	106.193	1.06227	0.00376794	no
O95777	92.6529	93.7674	94.119	97.0869	96.0862	104.543	104.57	104.431	105.341	110.076	1.11663	5.81988e-05	no
P16402	111.911	94.8441	94.305	98.8709	102.389	111.02	90.9669	94.1557	97.4783	104.199	0.991044	0.856991	no
P17096	98.2533	106.394	95.607	99.4342	97.6375	102.215	98.2359	102.229	95.6472	104.829	1.01172	0.648212	no
P30405	109.651	109.428	99.0481	103.284	103.261	96.6492	96.4706	94.3654	97.1551	89.2988	0.903306	0.00446935	no
P26885	96.7795	97.3889	97.4671	99.622	99.5767	102.114	103.843	101.39	99.6325	103.255	1.03953	0.00387009	no
P68431	91.8669	96.9974	97.2811	95.7723	100.643	99.4829	100.52	109.149	104.264	105.983	1.07634	0.0125535	no
Q9UKD2	99.1376	98.955	98.2111	101.124	98.995	100.697	99.1705	101.705	100.494	102.101	1.0156	0.060119	no
Q96FW1	99.6289	100.423	102.303	100.467	100.546	102.013	99.6897	98.7691	97.4783	98.4281	0.986113	0.163321	no
O95834	100.415	101.206	99.6062	98.5892	97.2497	99.0781	102.182	102.544	99.7402	100.107	1.01325	0.214794	no
Q96GK7	98.5481	98.2698	97.3741	98.8709	99.6737	101.001	103.636	101.915	101.248	100.317	1.03121	0.00271296	no
P18085	105.229	101.793	105.186	106.946	104.134	96.2444	99.482	91.1151	97.4783	90.2432	0.906886	0.00323668	no
Q9UEY8	96.7795	98.8571	99.5131	96.993	95.0196	101.608	104.986	102.334	101.787	103.57	1.05567	0.000844952	no
P62942	95.1092	95.725	95.049	98.777	101.613	101.912	103.117	104.117	103.402	102.73	1.05965	0.0088306	no
P15104	98.9411	94.2568	97.6531	95.4907	99.3828	102.114	101.974	101.6	104.695	105.564	1.06222	0.00164523	no
P62316	102.478	99.4444	96.4441	102.157	107.139	94.2203	96.6782	100.866	101.248	99.1626	0.969492	0.202536	no
P53004	80.9607	82.9029	81.0986	80.2798	76.6944	118.61	124.82	123.409	118.697	121.409	1.51005	9.97689e-09	up
Q9NQG5	108.472	108.058	101.838	106.382	104.425	94.7264	94.186	95.8333	92.2004	91.8172	0.885839	8.89258e-05	no
O75531	106.015	105.513	103.512	105.162	98.7041	99.3817	98.6513	93.2121	91.0156	96.959	0.923519	0.00563259	no
P28482	102.282	103.653	100.815	100.091	94.147	100.495	100.001	98.5594	98.7708	101.366	0.996415	0.8427	no
Q16630	106.9	111.581	108.534	108.824	109.273	89.4638	89.8246	89.9617	87.3535	94.4406	0.827434	3.16365e-06	no
Q676U5	100.611	102.968	102.024	97.5563	101.031	101.102	98.9628	98.7691	97.4783	99.3725	0.983129	0.162885	no
Q9NSE4	110.142	106.883	109.092	106.007	101.71	95.9408	93.3553	90.5908	93.0621	90.3482	0.867867	8.8605e-05	no
Q96BW5	96.3865	96.9974	95.979	98.777	97.2497	102.924	103.636	101.39	103.295	104.934	1.06343	4.18058e-05	no
Q99541	102.773	105.611	102.21	99.3403	101.613	100.293	99.1705	95.4139	95.5395	97.2738	0.953363	0.00930259	no
O00264	98.0568	96.0186	95.421	98.5892	94.7288	107.883	103.117	101.6	103.187	103.045	1.0746	0.000827798	no
Q99439	110.928	112.364	108.999	111.547	107.43	88.5529	90.0323	88.0744	90.0462	88.0396	0.806767	8.30635e-07	no
P07919	106.015	96.2144	100.071	121.03	96.6679	113.145	86.5016	96.4624	94.1392	86.9903	0.917769	0.236165	no
Q15437	97.9586	103.36	103.791	100.279	102.195	93.7143	96.2629	100.237	100.279	101.786	0.969849	0.139554	no
O95456	100.12	100.619	99.1411	101.782	102.485	98.0661	98.4436	97.9303	99.0939	102.311	0.983531	0.140515	no
Q9GZT8	99.4324	97.2911	100.908	99.622	98.801	102.823	100.624	99.6079	100.71	100.632	1.01682	0.0682858	no
P60660	96.4848	93.7674	94.584	95.4907	95.5044	104.745	105.505	104.431	103.833	107.872	1.10625	6.92845e-06	no
P13984	105.229	105.023	99.1411	100.373	100.546	98.4709	99.3782	97.7206	97.1551	96.7491	0.959164	0.0273441	no
Q9Y262	106.31	110.015	107.325	104.317	99.7706	94.8276	95.2244	93.2121	95.4318	91.5024	0.890969	0.00118693	no
P18615	97.3691	100.913	97.1881	101.594	104.425	101.406	98.7551	102.229	97.586	98.533	0.99406	0.726227	no
P38159	114.269	114.322	112.069	111.077	111.309	85.2132	85.4632	85.2434	87.5689	88.3544	0.766978	3.99317e-09	down
Q96CD2	102.085	100.619	98.9551	100.561	102.389	99.9889	99.482	96.4624	98.2323	101.051	0.981388	0.0995376	no
Q04760	94.8145	96.0186	98.7691	98.5892	98.0254	102.62	104.051	102.649	101.14	104.724	1.05958	0.000481223	no
Q15257	101.299	102.283	100.257	103.847	104.909	93.8155	99.482	97.4061	97.6937	98.2182	0.949316	0.0035169	no
Q99627	98.3516	95.1377	98.5831	100.091	98.898	102.519	98.859	102.753	102.972	102.94	1.03865	0.0105582	no
P61970	93.6354	93.8653	97.9321	98.8709	100.255	99.9889	103.74	103.487	105.664	104.199	1.06711	0.00515375	no
Q9H6T3	108.472	108.743	103.419	103.002	100.934	97.054	95.1206	94.7848	91.5542	94.8603	0.902404	0.00106224	no
P62072	100.022	97.1932	95.235	98.1197	96.474	103.329	103.324	103.802	102.11	101.996	1.0565	0.00106048	no
Q96GD0	97.2708	97.6826	100.35	92.486	97.2497	103.733	99.6897	104.536	107.065	101.681	1.06528	0.00753653	no
P05386	96.2883	95.3335	98.7691	96.5235	98.995	100.9	102.805	103.068	103.402	105.459	1.06117	0.000406726	no
Q9Y6I3	98.6463	98.5635	97.0021	97.5563	97.7345	103.329	97.3013	106.214	95.3241	109.446	1.04517	0.171636	no
Q5H9R7	95.2075	98.2698	99.3271	101.03	102.389	104.543	98.9628	96.5673	101.356	102.73	1.01599	0.420195	no
P60903	104.149	107.666	105.837	105.819	101.807	96.3456	97.9244	92.1636	90.3694	95.6998	0.899529	0.000412509	no
O95816	102.478	98.6614	101.28	100.467	104.522	95.03	100.624	96.4624	100.494	100.002	0.970841	0.0883899	no
O43396	105.033	104.436	103.047	101.124	100.837	98.8757	95.6398	95.8333	99.3094	94.8603	0.941768	0.00134473	no
Q9NTX5	95.9935	90.4396	96.258	95.3968	96.9588	101.608	103.843	105.27	109.111	107.662	1.11041	0.000382382	no
P57081	100.218	104.828	97.4671	101.875	98.995	99.2805	97.7167	99.8177	98.1245	101.786	0.986773	0.393532	no
Q99460	109.749	107.373	107.046	103.096	103.746	91.4878	91.2784	93.8412	91.6619	98.4281	0.878886	0.000114226	no
O43865	100.415	98.955	98.2111	99.9037	103.649	100.596	99.0666	98.874	100.063	100.422	0.995786	0.690071	no
P25490	110.732	108.156	105.093	106.946	103.843	92.3987	94.8091	89.8569	91.985	93.6011	0.865141	2.08519e-05	no
Q13642	100.906	108.841	101.559	103.284	105.006	91.4878	94.0822	99.1885	92.739	101.681	0.922213	0.0117593	no
O60711	101.692	101.108	98.7691	105.256	104.134	95.1312	99.7935	98.0352	98.0168	97.4837	0.955968	0.0137056	no
Q9GZY8	105.426	107.47	107.697	104.411	104.909	93.0059	94.8091	93.1072	93.9238	92.9715	0.882818	3.02665e-06	no
Q86V81	109.945	108.841	106.674	107.603	106.655	90.071	95.4321	91.1151	89.4	90.9778	0.84673	5.00464e-06	no
Q9NPH0	101.987	103.849	100.722	101.218	99.0919	101.912	99.6897	97.9303	95.5395	97.4837	0.971762	0.0666976	no
Q96D46	105.622	112.854	109.557	106.476	101.225	91.589	89.3054	96.5673	90.5848	93.2863	0.861122	0.000403172	no
O75306	110.044	107.862	114.301	113.143	105.685	88.8566	88.6823	90.6957	88.3229	87.6199	0.806079	6.99913e-05	no
Q49AR2	91.9651	92.8865	94.305	91.4532	91.6261	106.871	107.789	106.318	110.834	109.656	1.17141	1.5431e-06	no
Q9Y678	106.015	105.806	108.627	103.096	104.134	92.6011	94.9129	94.8897	93.0621	94.6505	0.890913	3.52763e-05	no
O75410	101.594	100.13	104.628	98.4014	100.74	97.2564	99.7935	98.2449	99.8479	99.2676	0.978075	0.101693	no
Q9NZL4	99.8254	99.6401	101.373	101.5	100.934	98.4709	99.8974	101.286	99.3094	97.5886	0.986645	0.114105	no
Q05048	98.9411	97.5847	97.1881	96.5235	98.995	100.495	100.52	106.633	100.71	103.99	1.04725	0.0163707	no
Q2TAY7	108.57	106.1	108.255	104.88	104.425	91.6903	95.3283	94.3654	92.6313	91.1876	0.874063	2.9672e-06	no
Q9Y3A5	106.408	108.645	102.21	107.04	102.582	94.5239	95.6398	95.0994	93.6007	92.3419	0.894323	0.000292007	no
Q92769	138.635	139.183	134.389	138.213	129.925	62.5437	63.3445	59.2405	58.3793	60.442	0.446758	1.61672e-08	down
P29144	112.107	106.198	111.232	107.603	107.721	92.4999	90.1361	86.6065	93.0621	89.089	0.828457	3.16299e-06	no
P62491	110.732	104.632	86.0277	93.1433	66.3198	131.666	94.0822	115.126	102.756	99.0577	1.17757	0.151083	no
Q13158	106.998	100.521	97.1881	101.969	104.909	95.9408	98.5474	98.7691	97.8014	96.959	0.953931	0.0484342	no
Q96ER9	110.142	109.526	105.651	104.129	105.394	95.3336	94.3937	93.3169	90.1539	89.089	0.864343	2.8186e-05	no
Q9Y277	118.592	115.496	117.742	118.683	116.545	83.088	80.6864	78.533	80.3523	82.4781	0.690116	1.30374e-09	down
P16930	100.12	101.5	98.0251	99.2464	96.6679	102.418	102.701	98.6643	97.3706	103.885	1.01913	0.250633	no
Q9UKX7	102.871	97.5847	98.4901	100.937	102.873	96.4468	100.624	98.4546	101.464	100.632	0.989786	0.493116	no
Q9NX62	97.9586	97.1932	99.1411	97.3685	97.9284	103.43	102.39	101.181	101.14	103.36	1.04475	0.000165152	no
P35520	112.205	111.581	112.348	110.702	105.685	89.2614	88.0592	89.9617	87.5689	88.0396	0.801582	1.394e-05	no
Q14683	119.673	113.735	116.719	112.861	111.115	86.6301	83.0748	83.2513	83.4759	83.2127	0.730959	3.29218e-06	down
Q15024	104.05	103.164	103.791	101.312	100.449	97.7625	97.9244	96.1479	96.7243	97.9034	0.948701	0.000607602	no
Q4VC31	96.2883	94.4526	94.119	94.7395	98.898	100.09	105.816	108.206	108.249	101.786	1.0954	0.00280868	no
Q13636	105.131	101.304	98.8621	102.345	99.0919	100.394	103.013	96.777	97.2629	95.4899	0.972771	0.162715	no
O60701	85.0874	89.5587	87.9808	87.1341	84.839	112.741	115.266	115.86	113.527	114.168	1.31515	4.78868e-08	up
Q96CT7	98.4498	102.087	94.956	103.472	103.552	100.596	98.6513	97.9303	98.6631	101.786	0.990269	0.611422	no
Q9NQP4	97.9586	97.7805	97.1881	99.3403	96.571	102.721	104.57	102.439	100.925	101.786	1.04828	0.000341835	no
Q92804	102.282	106.1	103.233	107.134	105.588	86.9337	94.3937	96.777	93.3853	102.416	0.903818	0.0127509	no
Q9Y333	98.1551	95.1377	96.8161	99.3403	102.582	98.2685	103.22	103.278	102.864	101.366	1.03448	0.0658202	no
P63167	107.882	108.841	110.58	109.575	111.6	87.4397	90.5515	88.2841	87.4612	93.6011	0.815598	3.99383e-06	no
Q99575	101.496	100.717	101.838	100.749	101.031	99.8877	96.0552	98.2449	101.894	97.7985	0.976376	0.0721334	no
P53985	105.622	103.653	103.14	104.411	100.352	102.924	93.9783	91.849	95.1086	97.4837	0.93071	0.015399	no
Q9BRK5	97.0743	98.3677	99.6992	97.2747	99.5767	103.835	97.9244	101.076	102.864	103.36	1.03469	0.0306484	no
Q9NQW7	75.3603	72.1363	72.3563	71.4537	68.8408	129.844	129.389	132.636	130.007	130.748	1.8121	2.77615e-09	up
P07858	97.0743	94.6483	97.1881	95.4907	96.9588	105.049	103.324	103.278	103.618	105.354	1.08157	3.22277e-06	no
Q8N766	104.443	103.751	103.605	103.566	98.898	98.7745	94.186	98.9788	96.9397	95.8047	0.942482	0.00239843	no
Q9Y6E2	110.437	117.748	114.58	110.514	105.588	88.1481	89.6169	86.7113	89.9385	81.6387	0.780247	2.0719e-05	no
Q9Y3B3	95.404	99.0529	99.9782	100.185	98.801	102.721	102.078	100.971	101.248	100.317	1.0282	0.0282806	no
Q9NW82	102.871	99.5423	98.1181	102.157	104.231	99.6853	101.87	100.237	96.1857	94.6505	0.971809	0.141377	no
P08574	112.205	107.96	112.255	112.298	107.624	89.1602	87.6439	88.0744	91.3388	86.7804	0.802035	5.71868e-07	no
P52815	100.906	100.325	98.0251	99.0586	101.031	98.4709	102.597	99.2934	101.356	99.5824	1.00391	0.691548	no
Q9NX55	96.2883	97.1932	97.1881	98.6831	95.9892	103.733	103.22	102.649	100.171	106.298	1.06332	0.00155542	no
Q99426	98.0568	102.87	99.6062	98.0258	98.5102	97.8637	103.532	100.971	101.033	100.107	1.01295	0.346712	no
Q9NT62	102.478	100.815	95.049	100.279	100.449	100.191	101.04	104.536	97.4783	98.3232	1.005	0.783474	no
Q13098	104.836	103.751	104.721	100.561	102.001	98.9769	95.2244	97.1964	97.0474	94.5455	0.936264	0.000425621	no
P98155	97.1725	96.2144	97.0951	95.5846	99.3828	100.697	100.936	103.802	107.065	103.78	1.06351	0.00318788	no
Q7Z6Z7	100.513	99.8359	98.5831	106.852	100.837	98.9769	98.6513	99.2934	100.386	95.5949	0.972922	0.143918	no
P62987	97.9586	98.4656	95.793	98.4014	98.3162	102.62	101.455	102.124	102.002	104.304	1.04821	0.000152254	no
O75844	97.1725	95.5293	99.6992	98.777	98.4132	102.215	101.559	99.5031	103.833	104.199	1.04436	0.00473585	no
O43719	106.408	107.373	104.349	99.4342	101.322	95.2324	98.7551	98.14	93.493	94.3357	0.924974	0.00359404	no
Q8IVS2	90.7861	89.1672	91.5149	92.6738	94.6318	107.276	106.751	109.883	110.296	111.125	1.18867	7.88045e-07	no
P49006	93.3407	94.3547	100.815	102.251	100.546	102.721	101.767	101.076	100.602	103.255	1.03687	0.119843	no
Q9Y570	103.756	106.59	107.418	107.979	100.449	95.1312	97.6128	94.2606	91.8773	92.5518	0.895936	0.000330977	no
Q13501	91.6704	91.6141	94.119	93.7067	95.1166	106.567	105.92	108.52	108.249	107.767	1.15185	4.85985e-07	no
Q15233	115.153	111.19	105.279	109.575	110.242	90.3746	89.2015	87.5501	89.4	88.1446	0.806383	6.85017e-05	no
Q01658	95.2075	98.2698	100.908	99.9976	99.7706	107.073	97.1975	99.8177	101.14	101.051	1.02454	0.24517	no
Q9NZ08	93.8319	97.2911	94.77	92.1105	87.7477	106.668	107.686	107.472	109.865	105.983	1.15442	0.000292442	no
Q9UI15	97.0743	98.8571	96.351	96.8991	98.898	100.191	101.144	102.124	103.402	106.718	1.05225	0.00735937	no
P78540	96.4848	95.0399	100.629	100.561	102.873	97.2564	102.805	101.6	102.972	100.527	1.01931	0.318007	no
P11047	100.611	99.1507	101.838	101.688	99.0919	100.293	98.3397	97.3012	101.248	100.422	0.990492	0.341197	no
P18084	103.068	100.032	99.2341	99.7159	100.158	99.3817	100.52	99.0837	98.4477	100.527	0.991542	0.319946	no
P27695	121.932	117.356	110.674	108.166	103.455	94.8276	88.0592	81.1543	87.0303	82.3732	0.771826	0.000339166	no
P30519	104.935	105.415	104.163	104.411	101.904	96.042	90.5515	97.7206	98.5554	94.9653	0.917454	0.00185982	no
Q8WW12	98.4498	97.3889	99.0481	97.5563	100.546	102.215	103.947	101.286	99.0939	101.261	1.03005	0.0177627	no
O43752	97.4673	94.5505	95.607	100.185	98.801	97.56	99.7935	107.367	103.402	106.823	1.05823	0.0397968	no
Q13617	104.935	104.73	105.372	104.88	103.358	95.6372	96.2629	94.7848	92.8467	95.2801	0.907385	3.76666e-06	no
Q96C36	104.247	98.3677	99.5131	95.209	97.5406	99.1793	101.04	101.181	102.002	102.73	1.02274	0.218166	no
Q6GMV3	100.12	101.402	98.7691	98.5892	100.255	99.2805	100.313	102.963	97.9091	101.051	1.00477	0.647696	no
Q15758	101.594	97.5847	95.7	97.838	99.5767	100.9	101.351	100.866	103.295	102.625	1.03401	0.0243441	no
P00749	100.415	99.9338	95.979	95.3029	101.419	93.1071	101.559	106.947	101.464	105.354	1.0312	0.297626	no
Q96IU4	96.4848	101.5	101.001	103.284	101.613	97.1552	99.7935	102.334	98.5554	98.1133	0.98426	0.30694	no
O95372	94.3232	96.7038	97.0951	95.5846	92.9835	108.186	102.597	103.278	106.418	104.934	1.10221	9.13245e-05	no
Q92820	97.0743	97.0953	96.5371	98.2136	96.0862	104.948	103.947	102.753	101.787	103.15	1.06511	2.5206e-05	no
P39656	102.773	105.611	103.605	102.063	101.419	98.2685	98.4436	95.8333	98.0168	92.8666	0.937839	0.00157677	no
P52594	98.4498	101.01	102.396	102.627	103.455	99.3817	99.3782	97.1964	96.6166	98.7429	0.967275	0.0160078	no
O60547	69.5634	67.1445	68.8222	70.1392	70.683	132.779	130.012	137.249	132.377	135.365	1.92804	1.12051e-08	up
P43243	104.247	103.457	103.884	104.88	109.273	92.1963	91.7976	99.5031	91.4465	97.3788	0.898393	0.00109175	no
O15126	101.004	97.4868	97.6531	96.7113	98.801	100.09	104.882	102.649	99.3094	102.416	1.03598	0.0232524	no
Q05397	102.478	102.479	100.164	103.096	99.7706	99.8877	99.482	97.9303	96.9397	97.2738	0.96757	0.00654935	no
O95208	98.7446	93.5717	94.026	96.1479	100.934	100.9	101.767	105.689	106.849	103.675	1.07334	0.0046972	no
Q13620	107.194	106.59	110.022	106.101	102.389	96.3456	93.7706	90.0666	92.3082	92.3419	0.873261	3.53927e-05	no
Q9UBQ5	108.079	106.394	102.675	103.847	98.995	99.1793	92.5245	97.0915	97.1551	92.6567	0.920416	0.00404017	no
Q5T6F2	102.183	97.3889	99.7922	100.373	101.322	97.054	101.351	100.027	100.494	100.317	0.996376	0.748964	no
P42126	95.011	98.8571	96.072	97.0869	96.6679	102.519	102.182	105.48	100.71	107.138	1.07098	0.00197383	no
P62318	94.7162	100.032	103.977	102.721	101.516	96.6492	100.001	97.0915	99.5248	103.675	0.988031	0.572271	no
Q9NVJ2	97.5656	97.2911	99.6992	98.0258	98.995	101.507	103.636	103.068	99.6325	101.471	1.03608	0.00400885	no
P41227	111.812	110.994	108.999	107.04	103.358	93.3095	92.4207	90.8005	89.0768	88.5643	0.837641	3.33803e-05	no
P56945	99.1376	98.7592	99.0481	99.1525	100.158	100.596	101.974	102.02	101.894	98.0084	1.0166	0.0991659	no
P26006	95.797	93.1802	98.1181	95.5846	97.3467	101.507	103.117	103.697	110.727	103.255	1.08807	0.00341945	no
Q92783	103.363	100.619	100.071	103.096	102.582	99.6853	95.6398	99.1885	98.2323	96.8541	0.960506	0.00398979	no
Q9UJ70	102.969	97.0953	103.233	96.8991	95.5044	101.912	99.482	98.3497	100.063	105.144	1.01866	0.390293	no
Q9UBI6	90.7861	89.7544	91.9799	91.8288	98.1223	92.0951	96.3667	125.716	96.6166	130.748	1.17097	0.126593	no
Q14558	105.426	98.172	98.9551	98.4953	95.8923	100.495	100.417	98.14	105.772	99.0577	1.01397	0.523192	no
Q15276	94.7162	93.3759	97.8391	95.3968	100.062	103.632	102.286	104.431	105.018	105.039	1.08105	0.00135155	no
Q13951	102.38	101.402	102.861	100.655	105.103	93.7143	97.8205	98.0352	98.4477	99.0577	0.950574	0.0034721	no
Q5VTR2	107.391	107.666	109.185	110.608	108.109	92.3987	90.1361	92.6878	93.3853	84.7867	0.835043	0.000110091	no
Q96DB5	111.125	113.147	107.976	112.486	108.303	90.3746	91.6938	88.4938	86.9226	85.1015	0.800283	7.54138e-07	no
Q9NS69	102.282	101.206	99.2341	99.7159	96.0862	99.5841	100.105	102.124	99.6325	100.422	1.00671	0.584431	no
P42892	98.3516	96.7038	99.6992	96.054	97.4436	102.924	103.013	103.173	102.11	101.681	1.05048	0.000570174	no
P59998	105.131	100.13	100.629	102.345	97.0558	99.8877	95.536	99.3982	96.832	102.835	0.978624	0.273881	no
P22681	95.797	102.674	98.3041	99.5281	96.2801	99.6853	98.2359	104.221	104.91	101.471	1.03236	0.111482	no
Q9Y237	98.4498	91.9078	93.933	113.237	103.94	109.704	90.24	106.004	95.0009	97.0639	0.993112	0.898765	no
P14854	96.3865	94.7462	93.654	94.8334	97.3467	100.596	106.232	106.214	104.156	108.397	1.10195	0.000625863	no
Q9BS26	111.125	111.483	109.185	109.105	108.012	89.1602	92.7322	90.5908	90.2617	84.262	0.814352	1.88854e-05	no
O60841	104.247	103.653	102.024	103.284	103.552	96.042	96.4706	94.3654	99.4171	95.8047	0.932928	0.000388988	no
Q8NCN5	82.238	80.9454	80.4475	80.6553	77.3731	121.14	121.497	122.675	122.467	119.73	1.5125	1.19464e-09	up
Q99417	94.9127	100.423	97.3741	96.6174	99.0919	102.519	104.467	98.9788	101.571	105.459	1.05032	0.0112093	no
O94888	95.6987	97.7805	96.072	97.2747	101.128	98.2685	104.363	104.85	102.218	103.885	1.05253	0.0109664	no
P63000	99.8254	97.3889	94.584	101.312	100.74	102.013	99.5859	99.8177	102.433	103.15	1.02663	0.1135	no
P10515	104.738	105.513	104.256	100.091	99.1889	100.9	94.186	99.8177	93.8161	96.4343	0.944269	0.0185139	no
Q16836	94.2249	95.8229	92.3519	93.1433	89.2021	110.109	106.232	107.472	106.849	107.977	1.159	1.38251e-05	no
Q96FQ6	97.5656	100.619	95.328	97.7441	98.7041	99.1793	105.609	101.286	103.402	101.891	1.04369	0.01527	no
O43837	104.64	102.87	100.071	101.594	98.0254	100.495	95.9513	99.9225	102.756	93.6011	0.971462	0.19157	no
Q7Z417	102.085	103.555	110.208	106.007	109.273	91.3866	93.3553	92.8975	93.9238	94.5455	0.877582	0.000590126	no
Q96AT9	95.404	95.9208	94.77	94.8334	98.0254	103.936	105.297	104.221	104.587	105.249	1.09257	1.75009e-05	no
Q6UN15	104.443	103.555	102.489	108.636	110.145	91.1842	92.5245	95.2042	94.3547	95.2801	0.885273	0.000342081	no
Q9UHG3	96.3865	99.0529	95.607	98.0258	99.0919	102.215	104.051	100.971	103.187	102.835	1.05141	0.000596778	no
Q12904	106.801	107.862	108.999	105.819	105.685	93.6131	92.836	91.1151	92.0927	92.1321	0.862888	2.56545e-07	no
O75391	98.8429	97.5847	95.793	99.1525	99.6737	99.4829	103.117	102.753	100.171	104.514	1.03868	0.0133132	no
Q12874	117.216	112.658	107.511	106.382	102.292	95.8396	91.1745	89.752	88.2151	85.1015	0.824237	0.000470516	no
Q8TEA8	99.0394	106.198	101.001	103.002	109.563	97.9649	94.6014	95.5188	95.3241	96.5393	0.925105	0.0117678	no
Q9UDX5	97.3691	101.989	104.628	95.7723	96.6679	103.227	100.728	99.8177	100.386	99.6873	1.01495	0.453572	no
P25788	102.085	96.6059	96.5371	93.7067	97.6375	104.239	101.974	101.705	103.402	103.675	1.05842	0.0109182	no
P61964	100.906	98.7592	96.351	95.7723	97.3467	106.365	101.144	100.447	103.618	100.737	1.04738	0.0135407	no
P98175	100.415	99.4444	98.5831	99.0586	101.904	96.4468	99.6897	102.229	98.4477	104.409	1.00364	0.819743	no
Q9UQ35	99.3341	96.7038	96.6301	103.19	103.843	101.305	97.509	102.963	101.464	97.2738	1.00163	0.934773	no
Q96F85	96.583	101.5	97.0021	98.777	101.128	102.013	105.505	99.7128	98.5554	100.107	1.02203	0.207337	no
O75521	109.749	102.968	105.651	100.655	100.449	93.4107	96.7821	98.6643	95.7549	94.6505	0.922594	0.00633514	no
Q71DI3	93.4389	91.2226	94.212	97.1808	99.2858	102.823	100.624	102.753	105.88	115.113	1.10909	0.0113761	no
P49411	113.384	112.169	115.882	108.542	102.873	91.1842	87.8516	86.0822	90.2617	87.0952	0.800353	0.00018791	no
Q96D71	97.4673	97.2911	94.863	97.1808	98.6071	100.799	100.001	106.109	103.833	105.773	1.06408	0.00464975	no
O95865	96.6813	98.3677	96.9091	99.8098	97.2497	101.203	97.3013	108.101	100.386	105.354	1.0477	0.069162	no
Q99961	101.594	102.479	101.838	103.378	101.807	97.3576	100.105	96.043	98.8785	95.6998	0.954977	0.00332689	no
P61326	103.461	107.764	103.698	101.312	95.8923	100.495	98.3397	95.4139	95.4318	97.2738	0.950846	0.0598404	no
Q53H82	100.415	101.01	98.7691	100.467	97.1527	101.102	101.351	101.076	98.4477	100.527	1.00942	0.323234	no
Q06265	102.773	104.534	107.511	105.162	100.546	101.709	96.159	90.6957	96.832	92.0271	0.917193	0.00765943	no
Q12797	96.6813	94.6483	96.072	96.054	99.9645	105.758	101.87	100.761	106.957	103.045	1.07234	0.00170177	no
P62750	104.05	105.219	104.907	105.819	103.552	95.2324	95.7437	94.68	93.9238	94.9653	0.906402	1.34177e-07	no
Q15291	93.6354	95.0399	96.072	96.8991	97.3467	98.3697	105.401	107.891	109.219	102.625	1.09293	0.00770317	no
Q9BR76	113.876	121.369	113.371	110.232	106.461	84.2012	89.4092	86.0822	87.0303	82.7929	0.759791	8.38394e-05	down
P20645	96.4848	97.8783	100.164	100.749	99.2858	101.203	101.04	100.552	99.8479	103.255	1.02292	0.0490682	no
Q9BUR4	99.1376	97.1932	100.257	101.03	97.5406	99.9889	98.9628	103.802	101.787	101.156	1.02128	0.0947394	no
P78346	102.576	101.01	101.466	103.378	99.5767	101.608	97.3013	96.4624	99.3094	96.7491	0.967368	0.0250529	no
P10606	96.7795	94.6483	95.142	96.4296	95.6984	106.061	102.805	104.431	101.356	108.502	1.09287	0.00124254	no
P13591	100.317	99.5423	97.5601	98.4953	97.6375	99.8877	101.767	102.753	101.14	101.891	1.02814	0.00489802	no
Q04726	93.0459	95.2356	96.5371	104.505	100.158	104.745	99.7935	102.544	101.787	102.625	1.04497	0.0955307	no
Q8TEM1	114.269	108.939	117.556	113.237	109.951	83.594	85.4632	87.2356	87.138	86.9903	0.763224	7.91343e-06	down
O43765	105.721	99.8359	99.6062	102.063	99.1889	98.2685	100.936	98.9788	97.0474	98.0084	0.973982	0.103734	no
O75439	99.2359	95.1377	93.1889	93.7067	96.571	106.466	104.051	104.641	107.172	102.206	1.09772	0.000193396	no
P28340	96.2883	99.8359	103.419	98.0258	97.7345	102.215	98.7551	102.229	99.5248	102.416	1.01986	0.219577	no
Q96AY3	99.6289	98.6614	101.931	99.9976	102.292	100.495	97.1975	99.0837	100.171	100.422	0.989768	0.302824	no
Q4V328	95.3057	92.7887	98.9551	96.7113	96.6679	102.924	102.39	104.85	105.987	105.459	1.08572	0.000257176	no
P49902	90.4913	92.2014	94.677	94.27	100.449	104.847	105.92	104.85	107.603	107.557	1.12432	0.00120744	no
Q9BVJ6	109.945	109.134	108.255	107.885	116.545	88.7554	88.5785	87.5501	90.1539	88.8791	0.804541	8.68963e-05	no
P48147	104.64	105.317	108.255	100.937	96.9588	98.6733	99.2743	96.8818	95.2164	92.5518	0.935072	0.0236964	no
Q5T013	95.6005	94.6483	97.6531	95.5846	97.7345	103.329	100.209	105.48	105.018	106.823	1.08237	0.000779833	no
Q9UL15	101.397	103.653	105.093	108.448	104.812	94.7264	91.5899	95.4139	96.078	96.7491	0.906674	0.000193073	no
P01584	95.6005	93.6696	90.8639	97.2747	97.5406	107.377	105.09	104.536	105.449	105.249	1.11107	0.000437843	no
Q9Y5Z4	96.583	95.725	94.863	98.3075	99.1889	101.305	104.363	105.794	102.972	102.521	1.06661	0.000410244	no
Q7Z4W1	104.542	103.849	100.536	100.843	101.225	94.2203	98.859	99.0837	98.1245	98.4281	0.956401	0.00657558	no
P30533	101.594	99.5423	100.815	99.0586	100.449	99.3817	102.909	98.3497	98.7708	99.2676	0.994455	0.571346	no
Q8NFH4	107.882	107.862	103.605	102.345	102.001	93.8155	97.1975	96.043	92.3082	95.2801	0.906337	0.000437057	no
Q6WCQ1	95.797	100.521	103.977	103.847	99.3828	97.8637	102.182	97.5109	100.71	98.0084	0.9856	0.444633	no
Q15836	98.8429	94.942	97.3741	94.7395	97.0558	99.0781	111.009	106.004	104.049	99.0577	1.07504	0.0292407	no
Q9NQW6	100.317	100.521	97.2811	102.721	99.9645	102.013	96.0552	97.9303	100.602	102.835	0.997268	0.863736	no
Q9P1F3	98.5481	96.8017	94.119	97.7441	95.7953	101.912	104.57	102.649	106.311	103.465	1.07432	0.000173825	no
Q01415	104.149	100.815	100.815	102.439	102.098	96.6492	98.9628	101.6	96.9397	95.0702	0.958667	0.015842	no
P05026	98.5481	95.2356	94.398	98.4953	101.807	101.001	100.313	103.068	101.787	106.928	1.05039	0.0241886	no
O75157	97.1725	98.7592	103.512	104.223	103.649	98.3697	97.0936	99.9225	99.0939	97.5886	0.969945	0.105115	no
Q9H0R4	97.0743	96.7038	97.4671	100.279	100.449	98.7745	102.909	102.858	105.557	98.9528	1.03471	0.0626247	no
Q96FX7	98.5481	94.0611	97.2811	99.8098	96.7649	101.203	102.39	100.656	107.28	103.57	1.05886	0.00592865	no
Q9UK45	96.583	95.5293	93.282	97.3685	94.3409	106.264	104.155	105.165	99.8479	109.551	1.10035	0.00180399	no
P36639	91.2773	96.7038	93.654	97.838	95.5044	102.114	104.882	106.423	107.819	106.298	1.11065	0.000135996	no
Q9BTU6	101.103	98.4656	97.0951	99.8098	101.71	101.608	103.22	99.3982	100.602	97.5886	1.0085	0.526269	no
P62195	110.338	109.819	107.325	103.753	104.037	93.5119	93.7706	93.4218	88.5383	92.6567	0.862922	4.74422e-05	no
P52926	103.166	105.219	100.164	100.937	103.358	97.2564	99.0666	94.1557	98.2323	97.7985	0.94865	0.00279956	no
P15407	109.552	112.854	116.626	112.486	111.406	86.5289	89.9284	82.8319	85.7378	86.5705	0.766708	2.14323e-07	down
Q9H5N1	101.594	98.7592	98.3041	97.7441	101.516	101.001	98.1321	101.495	101.787	100.212	1.00946	0.397215	no
Q8WU90	107.587	110.015	107.604	108.073	107.043	92.9047	91.5899	89.2278	91.0156	91.6074	0.84458	3.2412e-08	no
Q8WVJ2	101.299	105.023	100.629	106.101	99.6737	96.548	98.7551	98.6643	97.0474	95.4899	0.948859	0.0105494	no
Q13123	106.9	107.275	103.419	101.688	105.879	95.9408	94.7052	92.7927	93.7084	96.0146	0.900985	0.000107649	no
Q8TCS8	100.906	110.798	98.3041	103.566	96.0862	100.799	94.0822	104.85	95.8626	94.3357	0.961286	0.267182	no
Q9GZZ9	97.8603	99.6401	98.3971	99.9037	97.1527	103.531	103.428	98.874	99.4171	102.521	1.03006	0.0393879	no
O15118	102.773	99.6401	100.629	100.749	99.5767	99.1793	102.286	97.9303	98.8785	98.3232	0.986549	0.200995	no
Q9BX68	98.2533	95.725	96.4441	95.9601	97.6375	104.239	103.324	101.6	102.11	106.403	1.06954	0.000366314	no
Q9BXR0	94.618	99.2486	102.024	98.0258	94.147	103.025	98.6513	102.439	106.634	102.311	1.05121	0.0335045	no
Q06481	94.1267	93.7674	96.9091	97.2747	95.9892	103.329	102.909	107.157	103.941	106.718	1.09619	5.22327e-05	no
Q9Y295	105.229	107.177	107.79	104.129	103.746	92.3987	96.0552	92.1636	97.0474	92.1321	0.889647	3.73481e-05	no
Q16740	92.9477	91.4184	93.561	92.2982	92.6926	107.478	107.686	108.835	109.003	107.662	1.16795	1.06391e-09	no
Q16864	99.7271	99.5423	100.071	98.4953	100.062	98.2685	102.39	99.1885	98.4477	104.095	1.00902	0.493387	no
P29373	97.3691	98.0741	98.7691	98.3075	97.6375	102.62	100.728	100.237	103.187	104.199	1.04246	0.00349833	no
P33992	121.638	122.544	119.509	115.115	112.375	80.7603	82.1402	81.1543	79.2752	77.7561	0.67845	6.45448e-06	down
Q13443	99.1376	98.6614	94.77	105.068	102.292	97.9649	99.8974	99.8177	102.002	100.842	1.00119	0.951553	no
Q02978	102.38	94.5505	99.4201	96.2418	90.4626	105.555	103.117	103.487	107.711	98.7429	1.07361	0.0248609	no
P35244	93.5372	98.2698	96.8161	98.2136	96.6679	103.632	105.09	102.124	102.002	105.144	1.07133	0.000291656	no
Q9Y508	104.836	101.5	105.744	113.8	105.103	99.9889	89.6169	91.3248	91.2311	93.9159	0.877762	0.00151028	no
P46782	113.876	114.42	115.417	112.861	110.921	87.4397	88.1631	85.1386	82.8296	83.0028	0.75168	1.09544e-07	down
Q7L5N1	102.478	98.3677	98.3041	101.218	99.3828	97.8637	95.7437	103.907	96.4012	106.718	1.00177	0.942758	no
Q9P0K7	103.559	103.164	107.232	104.505	104.522	93.1071	96.8859	95.7285	95.3241	94.2307	0.908783	9.48415e-06	no
P63244	125.863	127.731	124.996	117.65	108.109	79.8495	80.4787	77.0651	77.7672	71.3551	0.639557	5.76425e-05	down
Q16706	96.0918	98.5635	101.094	99.9976	97.8315	99.0781	97.9244	106.109	101.679	102.416	1.02761	0.149205	no
Q16698	83.9083	83.0987	80.8196	81.1248	84.9359	117.902	117.551	116.594	120.098	122.248	1.43612	6.77997e-09	up
A5A3E0	99.9236	101.402	109.371	98.8709	98.995	108.389	102.597	95.3091	91.2311	92.4469	0.963446	0.363743	no
O43395	102.38	101.402	99.3271	103.284	102.679	97.4588	98.5474	98.7691	98.8785	96.8541	0.963533	0.00297588	no
Q15427	122.62	126.263	121.648	119.434	119.259	75.5989	77.5711	76.436	73.6742	78.2808	0.626306	1.92151e-08	down
Q9UBV8	106.31	102.479	108.906	102.063	101.128	92.6011	98.3397	96.4624	96.9397	93.2863	0.916955	0.00191004	no
O15145	102.478	100.815	99.3271	97.0869	99.4798	101.507	100.105	100.447	100.279	98.9528	1.00421	0.683687	no
Q9UQR1	97.8603	101.989	102.117	99.1525	102.292	96.9528	97.7167	102.229	98.2323	101.366	0.986266	0.349661	no
P49959	108.079	110.896	109.557	111.547	108.691	90.071	89.3054	87.2356	89.0768	91.1876	0.814324	1.82617e-08	no
Q9NRN7	99.9236	99.8359	101.559	102.157	98.801	99.5841	99.3782	100.656	101.033	96.959	0.990709	0.350592	no
P32322	93.4389	93.7674	95.607	96.054	95.1166	103.43	100.728	111.246	100.602	112.489	1.11501	0.0121628	no
P40121	108.079	106.002	105.372	104.786	105.2	92.7023	96.3667	93.4218	94.247	91.5024	0.884407	4.32462e-06	no
O43148	102.675	101.304	100.443	99.1525	98.898	98.9769	102.078	100.656	97.2629	98.533	0.990118	0.391638	no
P08758	121.638	119.509	122.299	114.645	103.649	87.1361	87.3323	79.267	80.6754	76.392	0.706162	8.19504e-05	down
Q9BQP7	91.8669	92.2993	90.8639	92.2982	92.4987	107.782	107.582	110.408	109.65	108.712	1.18334	1.08411e-07	no
O60869	101.103	103.066	100.722	99.1525	102.485	92.8035	97.4051	102.334	98.5554	102.416	0.974305	0.22934	no
Q9UPQ9	97.8603	101.793	98.8621	100.843	103.94	99.9889	97.7167	98.7691	99.0939	101.156	0.986939	0.322563	no
P82970	97.6638	98.3677	100.443	100.279	99.1889	100.799	102.078	98.4546	99.6325	103.675	1.01753	0.148152	no
A1L0T0	94.8145	95.725	90.9569	99.1525	95.8923	107.579	106.959	102.649	108.142	100.422	1.10326	0.00129953	no
Q7Z434	99.7271	102.381	103.326	102.814	100.934	104.442	95.0167	95.5188	97.8014	97.3788	0.962636	0.087717	no
Q92979	105.622	104.73	100.629	103.284	98.4132	95.6372	98.859	95.0994	101.894	95.1751	0.94926	0.0247644	no
O60232	111.223	111.777	117.091	114.551	114.508	86.9337	87.9554	82.4125	84.0144	83.2127	0.745899	5.88772e-08	down
P63313	102.773	93.9632	88.1668	94.4578	101.031	98.9769	108.309	104.746	107.603	102.73	1.08737	0.0324466	no
P04899	108.668	106.296	111.79	105.068	103.746	96.4468	85.8785	96.9867	88.2151	93.811	0.861401	0.000891026	no
Q15843	96.19	99.3465	93.654	97.838	97.2497	102.418	102.597	103.173	104.156	105.354	1.06901	0.00069713	no
Q8WVC0	103.952	109.036	107.976	105.725	106.752	94.1191	92.6283	91.849	89.9385	95.0702	0.869083	3.83756e-06	no
O75934	111.321	110.113	109.65	110.232	108.303	91.8927	90.24	88.3889	87.138	88.5643	0.811878	2.73385e-07	no
Q9NRR5	94.8145	99.738	99.5131	99.0586	101.71	97.7625	104.259	94.8897	103.833	105.039	1.02213	0.381584	no
P35270	70.6441	68.3191	66.4971	68.543	69.7134	128.731	129.389	137.564	137.008	138.303	1.95217	1.12409e-06	up
Q9BW91	105.131	106.1	100.722	106.946	104.522	95.6372	96.5744	96.4624	96.1857	90.1383	0.907488	0.000368551	no
P53701	113.974	112.756	110.86	112.486	111.018	87.9457	85.0478	87.7598	85.8455	87.3051	0.77332	1.18394e-09	no
P35754	101.496	104.045	102.21	105.35	106.073	95.8396	96.3667	97.6158	92.9544	96.4343	0.923027	0.000146399	no
Q9NZ63	98.6463	99.0529	94.677	96.2418	101.225	102.013	99.8974	103.068	102.002	104.619	1.04442	0.0158939	no
Q13630	93.5372	95.6271	94.491	94.9273	90.6565	106.264	103.636	109.988	106.634	107.138	1.13729	1.29972e-05	no
Q9Y608	98.6463	96.2144	100.815	97.4624	98.898	99.8877	98.7551	103.697	102.756	103.78	1.03422	0.0330329	no
O75607	92.9477	93.5717	94.77	96.3357	95.0196	102.215	105.505	109.254	107.172	105.983	1.12163	0.000116749	no
O95429	102.969	103.947	103.419	104.505	102.098	95.4348	98.7551	95.7285	94.6778	97.2738	0.932163	0.00012051	no
Q9GZL7	101.004	102.381	102.675	100.373	101.225	98.2685	98.2359	97.0915	97.8014	100.632	0.969212	0.0034619	no
Q9NXV2	102.675	107.275	105.558	101.124	104.231	98.4709	95.9513	94.0509	94.5701	94.4406	0.916717	0.000271723	no
Q96A49	92.6529	97.3889	92.1659	98.0258	99.7706	104.745	100.209	105.375	101.356	110.391	1.08765	0.00740218	no
O75396	126.845	119.216	115.138	114.176	110.242	84.1	82.0363	80.63	82.7219	77.861	0.695591	6.556e-05	down
P36405	96.19	97.7805	98.8621	98.8709	100.643	99.6853	101.247	102.124	102.541	102.835	1.03267	0.00921608	no
P61225	102.871	100.815	94.212	97.838	98.2193	95.2324	100.624	103.278	102.756	105.564	1.02733	0.271961	no
Q9UKV8	93.8319	95.9208	101.373	100.185	98.898	98.8757	99.3782	103.907	101.571	106.928	1.04172	0.0801864	no
Q9UNK0	94.1267	95.8229	96.9091	93.6128	96.9588	95.536	101.144	115.126	104.803	108.502	1.09987	0.0434908	no
P30419	90.2948	91.4184	89.2828	90.5143	85.0329	115.979	111.32	108.835	113.635	108.607	1.25044	2.57867e-06	no
Q14919	96.2883	96.1165	96.4441	99.622	96.2801	104.745	102.909	102.229	102.648	104.095	1.06576	9.50854e-05	no
O94788	93.5372	92.495	97.8391	94.7395	93.3713	105.656	103.532	106.423	106.957	108.292	1.12475	1.33581e-05	no
P08648	101.79	100.815	99.1411	96.8991	97.9284	100.394	102.597	97.8255	101.571	101.891	1.01552	0.24525	no
Q96FZ7	97.8603	103.066	98.7691	102.157	103.94	96.4468	98.9628	100.447	97.1551	101.051	0.97681	0.159582	no
Q8NBX0	92.5546	92.5929	85.4697	92.1105	89.9778	115.675	106.959	111.666	112.342	105.249	1.2191	4.9506e-05	no
P35998	110.437	112.854	107.79	104.035	106.461	94.0179	88.6823	89.9617	91.8773	90.7679	0.840707	4.3361e-05	no
Q9BV44	105.426	110.505	106.86	106.758	108.885	94.0179	94.7052	91.7442	88.9691	88.984	0.851396	9.801e-06	no
O15514	94.1267	93.4738	98.6761	98.777	102.195	105.049	101.87	103.383	101.464	101.996	1.05441	0.0271457	no
Q9H845	96.7795	97.6826	100.071	94.4578	94.6318	105.656	101.559	101.286	105.341	104.095	1.07095	0.00118936	no
Q9NR56	101.496	104.632	106.209	106.758	101.71	94.4227	95.7437	96.2527	92.4159	98.7429	0.917	0.000461683	no
Q03405	92.3581	102.381	96.8161	103.284	98.995	92.7023	102.286	103.173	107.065	102.101	1.02732	0.408211	no
P62633	98.8429	94.7462	99.1411	101.124	102.97	100.697	97.8205	100.027	101.464	103.78	1.01402	0.434119	no
P55735	94.9127	94.7462	99.6062	97.5563	96.7649	103.733	103.947	106.318	101.14	102.94	1.07133	0.000511619	no
Q8IXS6	98.4498	99.6401	99.2341	99.5281	102.776	102.114	100.209	99.3982	99.6325	99.1626	1.00178	0.851163	no
P16401	97.1725	93.278	92.6309	96.6174	92.1109	109.704	107.374	105.584	103.187	104.934	1.125	5.83466e-05	no
Q9UIQ6	99.8254	97.3889	101.094	96.4296	97.1527	103.227	100.624	100.866	102.864	101.471	1.03489	0.0140782	no
Q9NP97	97.2708	96.0186	99.2341	99.0586	99.3828	103.936	103.74	101.6	99.3094	101.366	1.03867	0.00873468	no
O15541	99.0394	101.01	99.3271	97.7441	100.546	96.7504	102.286	101.705	100.602	101.576	1.01055	0.394706	no
Q6L8Q7	103.363	104.926	100.629	100.937	98.2193	98.8757	95.8475	100.552	100.171	96.3294	0.967922	0.0643717	no
Q9P013	96.0918	98.955	99.2341	100.467	97.5406	102.519	106.959	100.866	97.3706	100.632	1.03262	0.115737	no
P53814	104.836	104.828	103.326	101.594	101.322	93.8155	95.2244	97.9303	96.832	99.3725	0.936556	0.000897706	no
Q9BWF3	96.583	97.7805	103.884	100.185	100.546	98.1673	92.1091	113.763	97.6937	99.5824	1.00468	0.907488	no
Q9UII2	106.998	104.436	102.303	96.054	100.837	96.548	98.0282	97.6158	100.817	96.2245	0.958101	0.0815333	no
O14737	99.2359	96.2144	93.747	98.4014	98.995	102.519	104.363	99.3982	102.864	105.773	1.05821	0.00523015	no
Q12972	122.325	121.075	119.323	118.119	116.641	79.5458	82.0363	76.7505	80.3523	75.6574	0.660005	6.46747e-09	down
P24666	106.015	108.939	103.233	109.293	99.8676	96.548	96.159	91.6393	95.5395	90.3482	0.891696	0.00109951	no
Q9UK76	95.011	96.1165	94.305	96.2418	97.7345	104.138	105.713	104.221	104.264	104.514	1.09062	1.32755e-05	no
O15460	109.651	106.1	111.79	109.575	109.37	91.4878	87.9554	88.3889	91.1233	90.558	0.822555	2.9185e-07	no
Q7Z406	111.616	109.428	112.813	100.937	97.4436	97.8637	95.2244	91.9539	88.646	91.0827	0.873241	0.0078372	no
Q6YP21	94.618	95.5293	97.4671	97.3685	97.7345	100.495	103.74	104.85	104.156	105.878	1.07541	0.000285865	no
P04264	103.657	86.3287	124.252	58.7779	77.8579	83.7964	91.0707	99.8177	193.341	88.7742	1.23494	0.400941	no
Q9BPX5	103.166	100.13	94.305	99.1525	98.7041	102.317	102.078	101.076	99.4171	100.632	1.02031	0.24229	no
Q13033	100.218	103.164	100.35	103.847	99.7706	101.305	94.9129	98.874	99.3094	97.9034	0.970344	0.0569102	no
P00387	93.9302	95.2356	92.7239	97.7441	90.5595	109.3	106.751	102.334	111.373	102.94	1.13293	0.000591389	no
Q9UBC2	90.9826	107.764	96.7231	104.223	97.6375	95.7384	99.8974	100.447	104.264	103.045	1.01219	0.726225	no
Q14011	101.201	98.5635	102.024	101.688	102.195	97.054	101.04	98.7691	98.1245	99.2676	0.977424	0.0407919	no
Q9UEE9	101.594	97.5847	98.2111	97.7441	93.8561	101.608	102.493	104.012	100.602	103.675	1.04785	0.0147824	no
Q13641	99.3341	97.4868	98.7691	96.3357	99.7706	99.4829	104.259	102.334	102.972	100.527	1.03636	0.0111545	no
O43768	98.2533	96.7038	92.4449	99.7159	96.8619	103.227	105.09	101.915	100.602	106.823	1.06958	0.00353299	no
Q96ST2	109.258	113.539	108.534	112.298	105.685	93.7143	90.6553	85.9774	89.2923	86.7804	0.812686	6.15793e-06	no
P17813	96.8778	97.5847	100.257	96.4296	100.643	100.697	101.455	102.02	104.479	100.527	1.03535	0.0159066	no
O95861	98.4498	99.6401	102.117	99.0586	99.8676	100.9	100.001	99.6079	100.602	99.8972	1.00376	0.597753	no
Q9H974	97.1725	102.87	98.6761	105.819	108.982	95.2324	98.6513	100.656	94.5701	96.3294	0.945319	0.0630118	no
Q9BWJ5	98.5481	96.3123	96.072	98.777	98.1223	99.9889	99.7935	103.173	106.095	104.724	1.05318	0.0107738	no
Q15005	126.059	116.573	111.697	112.204	110.533	85.0108	83.2824	82.9367	84.8761	80.7992	0.722457	0.000194755	down
Q15369	95.9935	103.164	98.3041	101.5	101.419	97.9649	98.3397	101.181	103.402	98.9528	0.998921	0.949372	no
Q9UGM6	120.753	119.705	117.37	119.903	112.278	81.4687	82.9709	78.7427	81.1062	77.966	0.681776	3.05292e-07	down
P62857	116.823	98.172	92.6309	101.594	117.902	83.6952	96.2629	96.4624	102.756	92.9715	0.89571	0.109981	no
Q06124	114.956	118.237	112.999	118.307	107.818	84.606	86.2939	84.9289	83.2605	82.3732	0.736414	2.81728e-05	down
P35268	99.1376	98.7592	98.2111	98.9648	98.0254	97.56	104.363	102.02	102.756	101.261	1.03014	0.0571547	no
Q9NQ48	96.3865	102.087	98.2111	100.937	98.0254	103.835	97.509	100.971	102.218	100.422	1.01878	0.243118	no
P37840	97.7621	96.4102	93.84	99.0586	95.6014	105.758	100.313	106.214	102.864	104.095	1.07577	0.000850224	no
Q9Y3A3	99.9236	96.1165	100.815	102.627	100.74	95.7384	98.2359	103.592	101.464	101.051	0.999719	0.987526	no
Q96HY6	94.618	96.2144	94.677	96.3357	101.031	103.126	103.532	103.802	103.295	105.249	1.07482	0.00229595	no
P15586	95.1092	92.9844	93.468	95.0212	96.2801	105.252	103.74	105.794	105.449	109.761	1.12082	3.92434e-05	no
P05067	95.9935	95.2356	91.9799	95.1151	98.5102	103.835	105.193	104.431	108.788	103.465	1.1025	0.000129119	no
Q8N488	98.1551	97.3889	93.1889	99.8098	97.4436	103.835	96.159	111.771	101.14	102.835	1.06122	0.0786346	no
Q16718	119.476	111.777	115.789	112.767	112.084	86.0229	83.3863	82.4125	87.2458	82.8979	0.737839	6.64466e-07	down
P78344	104.443	107.96	108.069	105.256	99.7706	93.6131	95.4321	92.3733	96.078	94.9653	0.899073	0.000957999	no
P06865	99.2359	95.5293	95.793	95.4907	96.8619	105.454	106.232	103.278	101.033	102.835	1.07438	0.000375487	no
O43252	99.5306	102.772	104.163	103.002	99.3828	95.8396	98.0282	95.6236	102.541	98.638	0.96427	0.0527718	no
P09486	96.4848	94.3547	90.2129	94.1761	97.7345	104.745	104.57	108.206	106.203	106.193	1.12042	0.000224828	no
P49247	87.1507	92.1035	93.1889	87.1341	89.59	108.996	110.489	113.763	112.558	109.971	1.23735	1.78173e-06	no
P37198	97.6638	94.8441	103.047	95.9601	100.546	97.7625	104.363	102.963	98.2323	105.564	1.03419	0.16418	no
Q16822	100.415	95.4314	101.466	98.8709	97.4436	98.4709	101.663	101.81	105.987	99.1626	1.02728	0.15324	no
Q7Z7H5	95.011	95.6271	99.4201	98.3075	96.3771	104.543	99.0666	102.439	102.972	107.557	1.06567	0.00641351	no
P61960	93.2424	96.1165	96.072	96.8052	97.0558	104.847	105.92	105.48	103.402	103.045	1.09055	1.24259e-05	no
Q9H9P8	95.8953	99.2486	99.0481	102.439	99.6737	99.4829	100.105	104.221	101.787	98.533	1.01577	0.309959	no
Q86Y82	95.6987	98.6614	99.0481	99.2464	101.128	104.341	101.767	102.02	97.0474	101.471	1.02605	0.122147	no
P55795	101.103	101.402	108.813	109.011	110.339	86.6301	88.4746	93.3169	101.248	97.3788	0.880113	0.00638753	no
P84090	96.7795	97.0953	92.4449	93.6128	96.8619	105.96	105.816	104.012	99.8479	109.971	1.10238	0.00170798	no
O00487	109.258	108.058	114.58	104.505	107.043	97.8637	90.24	89.9617	88.7537	85.836	0.832941	0.000131838	no
Q00169	94.3232	95.6271	94.305	98.1197	97.9284	103.632	102.805	103.068	100.602	111.65	1.08631	0.00849116	no
Q8NCW5	97.3691	98.4656	99.5131	99.2464	98.801	101.811	97.9244	101.6	102.648	103.57	1.0287	0.0390624	no
P08174	97.9586	96.8017	98.4901	100.279	102.292	99.7865	103.22	99.5031	99.5248	102.835	1.01825	0.195316	no
P02795	126.256	126.655	121.741	121.124	135.645	67.0978	76.2211	66.4752	77.2286	70.8304	0.566743	2.99675e-07	down
Q9BXS5	95.1092	98.5635	100.722	98.2136	96.474	103.025	103.22	103.487	100.494	101.681	1.04667	0.00531405	no
P61201	103.559	98.3677	105.093	95.3029	96.571	101.406	99.0666	98.4546	99.0939	103.465	1.0052	0.817806	no
Q6DKJ4	108.57	102.283	102.396	103.659	105.782	94.6252	94.3937	92.583	100.279	94.1258	0.910685	0.000791717	no
Q12849	111.714	115.399	109.65	104.317	103.358	91.589	93.9783	90.5908	89.7231	86.2557	0.830466	0.000315819	no
P10321	98.0568	101.5	102.024	97.4624	101.128	103.531	99.7935	98.9788	98.2323	99.4774	0.999684	0.98144	no
O94992	103.068	102.479	102.21	102.533	104.231	98.5721	97.7167	95.5188	94.7855	97.6936	0.941239	0.000326877	no
Q9BRA2	95.5022	95.8229	95.049	99.1525	97.1527	102.013	102.493	106.528	102.972	105.249	1.07578	0.000232124	no
P19623	94.3232	93.6696	90.6779	92.6738	89.7839	110.008	108.413	109.988	112.342	101.891	1.17677	0.000201848	no
P58546	98.6463	101.108	97.8391	99.8098	100.352	98.2685	103.947	98.9788	99.8479	101.786	1.01019	0.423332	no
P13645	112.795	83.5881	98.1181	62.0642	77.4701	69.2231	102.805	96.2527	221.992	87.0952	1.33023	0.363582	no
Q9BUR5	103.068	101.598	97.7461	97.1808	100.643	102.924	97.7167	98.9788	97.4783	102.94	0.999605	0.981601	no
Q9Y2Q9	103.264	108.939	107.325	103.753	101.613	91.2854	100.313	95.6236	93.493	92.4469	0.901442	0.00120639	no
P52758	92.3581	94.5505	93.561	100.467	102.292	101.305	102.597	106.214	103.295	105.144	1.0731	0.0196001	no
Q9Y3D7	94.8145	99.5423	95.886	95.7723	92.4018	104.037	105.297	104.746	108.465	101.471	1.09531	0.000473197	no
P29558	111.419	111.386	98.7691	103.659	103.94	94.2203	92.9399	97.4061	93.2776	91.1876	0.886348	0.00528225	no
Q8IXB1	111.911	107.373	111.418	107.791	108.788	87.1361	84.5286	91.3248	95.1086	90.9778	0.820561	7.77e-05	no
Q8N684	108.668	115.399	106.116	109.95	108.4	91.6903	89.6169	91.0102	84.4453	90.7679	0.815867	1.07135e-05	no
P41208	96.8778	102.283	94.584	97.7441	95.6014	102.418	102.597	105.794	104.479	99.2676	1.05639	0.0136292	no
P30049	94.7162	97.8783	97.1881	97.5563	98.6071	100.799	100.936	103.802	104.479	105.878	1.06163	0.00162933	no
O00743	96.6813	96.7038	97.0951	98.4953	100.352	99.3817	102.493	103.173	100.817	106.088	1.04624	0.0125436	no
Q9HD15	99.7271	95.5293	97.4671	98.4014	97.5406	100.799	103.22	103.383	101.464	103.78	1.04907	0.000772207	no
P37108	104.443	100.913	98.3971	99.7159	101.128	98.3697	101.247	99.9225	98.1245	97.6936	0.98169	0.169433	no
P49458	102.478	99.4444	94.491	100.937	99.7706	103.025	101.767	101.39	100.386	96.8541	1.01268	0.481538	no
Q6P6C2	101.79	105.513	103.884	109.669	104.812	101.507	89.3054	89.3326	92.3082	99.5824	0.897971	0.0102646	no
P09234	100.415	100.227	96.8161	100.467	101.322	100.495	101.87	98.9788	94.5701	105.249	1.00384	0.849005	no
O00505	98.3516	98.2698	101.187	99.9976	93.9531	96.7504	100.313	106.633	108.68	97.0639	1.03595	0.246332	no
O43681	101.201	99.9338	95.142	95.4907	97.4436	103.936	102.909	100.866	104.695	99.8972	1.0472	0.0165893	no
P61619	108.079	109.428	109.185	103.753	108.012	94.5239	96.2629	89.0181	89.7231	88.7742	0.851139	6.11031e-05	no
Q8NBJ4	92.6529	94.159	98.6761	96.2418	95.5044	103.43	105.297	105.794	100.602	109.551	1.09941	0.00105623	no
Q9NR31	105.229	100.815	101.931	101.782	100.255	100.09	103.013	97.9303	98.7708	89.6136	0.959619	0.145031	no
P28062	91.6704	98.0741	98.7691	96.8052	95.6014	102.823	100.832	106.318	103.402	107.662	1.08342	0.00183203	no
Q5JTJ3	98.3516	96.6059	94.956	97.838	99.6737	104.745	102.078	101.39	102.002	103.78	1.05451	0.000957056	no
P52434	93.1442	96.508	95.328	90.5143	96.2801	106.162	111.632	107.681	100.494	104.934	1.12533	0.00101891	no
P40261	103.461	98.955	96.6301	100.561	102.485	98.0661	104.57	98.7691	99.3094	97.5886	0.992454	0.678058	no
Q9H444	97.8603	96.8995	97.7461	97.4624	98.1223	102.013	104.674	102.229	101.14	103.36	1.05189	0.000579445	no
Q9H3P7	99.7271	102.772	106.116	104.411	103.261	98.8757	93.3553	95.8333	95.8626	98.3232	0.934073	0.00154966	no
Q16777	102.871	91.6141	82.7726	92.0166	97.7345	103.936	103.843	113.134	109.542	106.718	1.15024	0.0100391	no
Q13907	97.2708	105.513	99.7922	95.6784	94.147	102.215	101.04	104.221	98.7708	102.311	1.03281	0.193131	no
Q96BR5	101.889	104.632	101.28	104.598	102.001	101.305	92.836	97.1964	97.8014	95.385	0.94192	0.00903334	no
O75436	102.38	98.2698	104.442	101.406	100.546	98.4709	99.2743	97.1964	100.063	97.3788	0.971086	0.0434857	no
Q9UL26	96.976	92.0056	98.1181	99.9037	98.5102	100.9	102.493	102.544	105.987	104.095	1.06283	0.00718764	no
Q9NTM9	98.7446	99.1507	102.675	97.3685	98.1223	101.608	100.728	100.552	102.756	98.7429	1.01678	0.182592	no
P62487	93.4389	97.4868	97.4671	99.5281	99.8676	101.507	103.428	100.237	106.311	101.996	1.05267	0.0105977	no
P49418	99.7271	101.5	100.536	96.4296	102.679	100.799	100.936	102.858	98.4477	96.5393	0.99742	0.869483	no
Q92599	95.1092	95.0399	97.1881	100.937	98.898	104.341	100.728	98.874	103.941	106.088	1.05501	0.0150441	no
P39019	117.609	111.581	108.813	109.669	110.921	87.6421	89.2015	84.9289	85.6301	89.1939	0.7816	5.8891e-06	no
O60828	98.1551	99.8359	96.9091	104.88	105.491	100.9	96.3667	101.495	97.9091	97.7985	0.978621	0.32176	no
P42025	92.7511	100.325	96.8161	94.4578	101.419	98.6733	106.959	103.173	102.972	104.199	1.06218	0.022925	no
P16298	95.6987	96.3123	94.398	95.0212	95.5044	100.596	104.155	106.633	108.788	105.564	1.10232	0.00150913	no
Q9UK59	113.581	115.301	109.278	110.044	106.655	89.4638	87.6439	88.4938	87.4612	87.7248	0.794413	6.71647e-05	no
P61020	101.201	97.6826	98.0251	99.4342	97.0558	99.7865	102.805	100.447	101.14	103.255	1.02845	0.0230402	no
Q14696	97.0743	98.5635	94.119	100.091	100.546	102.418	104.155	102.229	95.9703	105.878	1.04131	0.0867089	no
Q96DG6	98.1551	96.7038	90.8639	92.8616	94.8257	100.9	106.336	109.044	109.003	104.619	1.11933	0.000531435	no
P61923	97.9586	96.7038	91.6079	94.7395	94.7288	107.782	105.193	105.48	101.894	106.403	1.10723	0.000115323	no
Q9Y5X3	96.6813	100.13	93.0959	92.8616	92.4018	106.466	104.778	104.85	107.819	103.675	1.11031	0.00081316	no
Q9C0C9	99.6289	97.2911	100.257	98.2136	99.3828	104.847	98.6513	102.02	99.4171	100.632	1.02181	0.128064	no
P05412	106.212	103.555	99.3271	109.105	108.497	97.1552	93.2514	94.68	94.5701	91.3975	0.894356	0.00147329	no
Q9Y263	106.212	112.071	106.581	110.983	102.485	93.9167	96.2629	90.6957	90.5848	86.8854	0.851417	0.000146886	no
Q8IVD9	97.1725	98.2698	99.8852	100.279	97.9284	97.3576	105.92	100.971	103.079	99.8972	1.02774	0.137469	no
P17931	101.496	99.9338	97.9321	99.5281	96.7649	101.507	101.04	100.656	101.248	100.737	1.01923	0.0797628	no
Q99873	104.935	97.6826	101.745	99.622	99.3828	101.608	98.9628	95.8333	100.602	99.4774	0.986325	0.411572	no
P17066	98.0568	103.947	95.142	103.941	97.6375	97.9649	101.455	98.6643	103.187	100.527	1.00616	0.770993	no
P52948	103.756	102.87	101.931	104.505	104.909	95.4348	95.7437	98.2449	96.7243	94.6505	0.928234	1.99545e-05	no
P04080	93.7337	96.4102	95.607	98.1197	104.231	100.09	104.155	100.132	105.018	103.99	1.0518	0.0486046	no
Q99622	101.496	97.6826	96.8161	99.4342	99.4798	100.394	100.105	101.495	102.218	101.891	1.02262	0.0495325	no
Q15363	101.496	98.172	106.023	99.8098	98.2193	99.3817	97.0936	96.777	98.34	104.619	0.985094	0.481418	no
P48960	95.797	99.0529	99.8852	94.4578	96.9588	102.924	100.209	104.746	101.894	105.669	1.06025	0.00309622	no
Q9Y5J7	93.5372	94.7462	95.886	96.3357	97.7345	103.531	103.843	103.173	105.449	107.872	1.09541	4.78549e-05	no
Q96S66	95.8953	98.2698	98.3971	97.3685	101.807	103.227	101.04	100.132	100.71	104.095	1.03552	0.0238645	no
Q9NVM6	98.6463	103.457	103.977	103.002	105.297	94.2203	95.3283	97.6158	99.2017	98.4281	0.942482	0.00402652	no
Q15428	121.834	113.245	108.162	109.011	108.4	87.8445	90.24	86.6065	87.5689	82.2683	0.775039	0.000141377	no
Q9BTC0	103.264	101.598	102.768	102.345	99.2858	95.3336	100.209	99.1885	97.586	98.0084	0.962817	0.00830237	no
Q96I24	111.518	108.645	116.533	115.115	112.278	79.4446	85.567	93.3169	85.5224	86.5705	0.763039	2.33767e-05	down
O43488	63.6682	64.7955	62.684	62.4398	61.3749	135.41	141.954	144.065	140.993	139.562	2.22879	3.15266e-08	up
Q9Y315	99.5306	98.0741	101.559	97.2747	96.571	104.847	96.2629	104.955	101.033	100.737	1.03007	0.154741	no
P46060	107.98	110.7	108.162	104.88	98.7041	95.03	97.9244	92.8975	91.985	89.089	0.880282	0.00140674	no
P36543	104.443	101.891	98.6761	100.091	97.7345	99.6853	98.9628	100.866	101.033	96.8541	0.98919	0.46876	no
P02462	94.5197	95.725	101.931	96.5235	101.419	100.293	102.493	102.02	105.018	101.261	1.04278	0.0505551	no
Q9P2N5	116.725	114.42	113.185	119.715	112.763	86.6301	83.2824	82.727	83.3682	80.3794	0.721882	9.46618e-08	down
Q9UJW0	101.987	96.9974	99.5131	96.5235	97.7345	101.406	102.078	103.173	102.433	98.9528	1.03102	0.0408176	no
Q9C005	93.8319	95.3335	90.6779	94.6456	95.1166	107.377	103.117	110.408	101.356	111.125	1.13581	0.00130758	no
Q96JQ2	107.391	106.394	109.278	102.814	99.7706	95.03	97.509	91.3248	93.6007	94.7554	0.898357	0.00128901	no
O75367	98.8429	98.8571	100.257	94.9273	97.0558	103.025	96.4706	103.383	101.787	106.613	1.04355	0.0628736	no
O75534	107.489	103.262	101.466	106.007	106.461	93.7143	93.9783	93.2121	98.34	94.4406	0.9028	0.000126349	no
O75717	102.773	100.913	105.651	99.9976	103.261	97.1552	97.6128	96.4624	98.0168	97.0639	0.948723	0.00463312	no
Q9GZU8	100.513	101.598	96.165	103.284	100.062	100.394	100.832	96.2527	99.3094	101.786	0.993925	0.698534	no
O43633	105.033	102.968	96.5371	101.875	98.6071	103.227	100.313	95.0994	97.2629	99.1626	0.980287	0.3611	no
Q96C01	105.622	100.717	97.5601	99.5281	102.582	98.8757	99.3782	98.4546	101.14	96.2245	0.976411	0.179968	no
P51452	103.756	112.56	101.559	107.134	98.2193	94.1191	93.0437	98.3497	90.5848	98.9528	0.907922	0.013634	no
Q9NYF8	98.6463	100.032	103.512	102.814	104.037	98.0661	95.8475	97.6158	98.1245	100.632	0.963154	0.0222968	no
O43615	113.777	113.832	111.79	107.227	105.297	91.7915	90.5515	87.9695	85.6301	87.8298	0.804046	2.11905e-05	no
Q96RL1	99.4324	103.066	101.559	102.063	105.491	96.1432	93.0437	99.5031	98.9862	100.002	0.953219	0.020862	no
O15382	95.3057	95.2356	101.094	98.5892	97.2497	102.823	105.193	100.132	102.11	103.465	1.05385	0.00586246	no
Q9NRG9	110.044	107.568	107.232	105.068	105.976	87.2373	93.9783	97.3012	92.739	90.3482	0.861381	0.000252386	no
O75348	102.38	103.849	102.21	104.411	97.2497	98.4709	99.0666	95.9382	96.4012	99.0577	0.958508	0.0249654	no
Q01970	101.987	100.227	105.279	101.312	96.9588	95.536	97.7167	100.027	101.787	98.9528	0.976777	0.208796	no
Q8WUD1	105.033	96.1165	103.047	98.8709	109.66	98.8757	89.9284	104.641	101.464	91.6074	0.948877	0.194362	no
Q9UHQ4	101.594	96.6059	102.024	101.688	100.158	101.608	99.0666	97.1964	98.2323	101.681	0.991464	0.543462	no
Q8IUD2	108.177	108.253	109.557	105.443	105.976	93.7143	86.917	92.6878	94.3547	92.0271	0.855405	3.3278e-05	no
Q12792	105.524	103.751	101.094	105.537	91.6261	99.3817	97.6128	96.6721	99.7402	98.7429	0.969691	0.30684	no
Q9UPT8	94.2249	100.13	101.559	98.5892	99.2858	98.2685	104.778	99.2934	101.464	103.15	1.02666	0.16482	no
Q9GZP4	95.9935	99.9338	96.072	96.7113	100.158	98.1673	102.182	103.697	104.587	103.99	1.04859	0.0135958	no
Q8IWB7	108.57	107.177	109.929	107.697	109.176	87.6421	91.9014	92.3733	92.2004	89.9284	0.836875	1.85542e-06	no
Q9BUI4	100.808	98.172	102.21	101.875	102.679	96.3456	99.8974	100.132	97.8014	99.6873	0.976508	0.0611313	no
Q15046	102.38	100.913	100.35	91.3593	93.8561	103.531	103.74	102.02	104.264	99.1626	1.0488	0.0947495	no
O75347	97.0743	98.955	93.1889	97.9319	96.571	106.264	105.297	103.278	100.171	103.045	1.07098	0.00140669	no
Q9Y303	93.6354	88.0905	92.1659	94.8334	92.5957	109.198	108.101	106.423	111.804	106.928	1.17587	5.59562e-06	no
Q00610	111.419	111.875	120.811	112.11	100.449	89.565	87.8516	90.0666	83.799	86.7804	0.786942	0.00100208	no
Q92917	102.969	106.002	103.698	103.566	103.843	95.8396	96.9898	93.6315	98.0168	94.0209	0.920051	8.73359e-05	no
P22059	109.454	108.939	105.93	108.26	104.812	90.577	93.8745	93.8412	89.9385	91.3975	0.855289	1.42839e-06	no
P51649	89.9018	88.482	89.2828	86.289	85.6146	109.3	114.851	115.965	113.635	112.594	1.2884	2.53996e-07	no
Q8NB49	97.7621	94.3547	98.0251	102.063	95.7953	105.758	98.4436	101.915	105.664	101.261	1.05131	0.0305459	no
Q4G0N4	83.4171	83.7839	84.5397	80.937	81.5424	120.837	117.551	117.537	116.651	120.884	1.43272	3.07189e-09	up
Q9NW64	118.985	114.616	113.557	112.486	113.539	82.7844	84.217	85.8725	84.3376	83.4225	0.733859	6.72185e-07	down
P46940	100.317	104.24	107.046	103.19	100.449	96.4468	97.4051	95.6236	97.0474	97.0639	0.938561	0.00601603	no
O60763	110.633	109.819	104.814	107.134	104.909	93.6131	93.2514	94.9945	87.9997	89.7186	0.85533	2.42744e-05	no
Q15785	106.9	109.232	104.535	105.913	105.685	95.536	92.3168	90.486	93.7084	93.1814	0.874054	2.63492e-06	no
Q969X6	108.079	104.143	106.674	106.007	109.273	91.6903	91.4861	92.3733	92.0927	95.385	0.866808	2.15553e-06	no
Q5VV42	97.3691	98.3677	98.1181	99.3403	99.2858	101.001	98.7551	103.068	102.864	102.73	1.03236	0.0137917	no
Q93034	101.594	103.751	98.0251	104.223	95.4075	99.0781	94.9129	101.6	101.356	100.212	0.988387	0.592658	no
Q99661	97.0743	97.3889	98.7691	99.3403	101.71	102.215	99.0666	100.552	102.11	102.521	1.02464	0.0513798	no
Q99757	94.7162	95.4314	100.164	100.749	94.4379	98.8757	108.205	100.342	102.002	106.508	1.06269	0.0291856	no
Q96C86	92.8494	98.0741	92.4449	92.9555	90.7535	105.252	103.74	111.771	106.849	108.817	1.14848	8.05255e-05	no
Q6UXN9	99.5306	97.6826	103.047	100.561	106.558	97.8637	99.3782	98.6643	100.171	96.1195	0.970077	0.125879	no
P08651	106.015	104.045	104.163	105.068	103.067	95.7384	94.4975	93.6315	96.2935	95.8047	0.911186	1.00167e-06	no
Q9NTZ6	120.164	119.999	112.906	115.49	112.86	82.4807	84.7362	79.7912	84.3376	80.5893	0.7085	7.91654e-07	down
Q96CW1	101.79	97.5847	101.559	95.5846	96.571	100.799	100.832	103.173	103.187	99.8972	1.03001	0.0876891	no
O43242	105.721	107.96	108.441	100.467	107.333	95.1312	93.0437	95.3091	94.1392	90.1383	0.882698	0.000199442	no
Q9NRF9	106.212	101.304	97.2811	99.0586	97.5406	98.2685	105.401	100.761	97.2629	97.2738	0.995156	0.834854	no
P61006	100.513	97.7805	98.5831	100.655	98.4132	102.418	102.493	95.2042	99.3094	105.354	1.01781	0.37785	no
Q9UI30	97.0743	95.4314	99.5131	98.6831	99.8676	97.054	101.974	104.536	104.156	103.15	1.04138	0.0394816	no
Q96B23	96.583	101.01	98.1181	99.5281	95.5044	109.3	95.0167	97.4061	99.0939	109.131	1.03913	0.282475	no
P45973	100.218	99.738	98.7691	97.1808	97.0558	102.317	100.105	101.915	98.4477	105.144	1.03036	0.0580434	no
Q9NYL4	91.9651	95.725	95.328	92.8616	95.6984	108.085	104.674	106.843	107.711	103.885	1.12643	6.64285e-06	no
O43813	104.836	101.989	108.441	105.913	104.909	93.5119	97.9244	94.68	92.6313	92.8666	0.896453	6.02002e-05	no
Q9Y376	101.594	101.891	104.442	102.063	98.5102	96.042	99.8974	94.8897	99.2017	100.737	0.965126	0.0444081	no
Q9P2B4	99.9236	104.338	98.2111	104.974	106.849	94.4227	95.1206	97.9303	100.71	96.8541	0.94311	0.0205247	no
Q14257	92.1616	92.9844	93.654	91.641	94.147	108.996	106.336	104.326	108.788	110.391	1.15982	3.17199e-05	no
Q02218	86.2664	85.4478	83.2376	82.6271	79.8941	119.42	112.151	117.747	122.359	118.68	1.41412	5.48193e-07	up
O43815	98.7446	98.0741	105.558	102.157	99.3828	98.6733	97.6128	102.334	100.817	96.4343	0.984035	0.385547	no
P82979	97.7621	97.7805	95.979	96.3357	97.7345	101.811	104.467	100.761	103.941	105.039	1.06266	0.000633333	no
P43121	98.3516	98.5635	96.9091	98.777	96.3771	103.329	103.428	101.181	100.925	103.36	1.04754	0.000281686	no
P17676	109.061	112.364	107.046	110.889	112.181	86.4277	89.4092	88.0744	89.2923	91.2926	0.805914	2.8944e-07	no
Q13526	110.437	112.169	110.953	110.795	110.436	89.2614	89.8246	85.558	89.7231	86.3607	0.794405	2.58922e-06	no
O94979	99.7271	102.185	105.558	104.317	103.843	93.6131	98.9628	98.3497	99.4171	92.9715	0.937327	0.0065191	no
Q92520	99.8254	99.5423	99.8852	96.4296	98.2193	102.114	100.313	99.8177	103.187	101.471	1.02632	0.0201699	no
Q9NRX4	96.976	97.7805	99.0481	101.312	101.807	100.799	101.351	101.915	96.2935	103.045	1.01304	0.413176	no
Q16401	106.015	109.134	104.349	106.007	102.195	99.9889	96.0552	92.2684	90.6925	90.7679	0.890227	0.0010689	no
Q96QD8	98.4498	97.5847	99.6992	100.843	98.3162	100.9	102.805	100.866	98.7708	102.206	1.02153	0.0469744	no
P50148	95.011	93.4738	94.491	94.4578	95.5044	97.3576	106.128	107.996	118.051	100.737	1.12122	0.0315142	no
Q96DZ1	106.408	103.653	99.1411	100.937	102.001	98.1673	95.6398	95.7285	98.1245	99.7922	0.951795	0.0125609	no
P26196	112.107	115.399	111.604	110.326	108.109	89.565	88.5785	86.8162	85.8455	86.5705	0.784468	1.22455e-06	no
P63027	94.1267	90.6353	100.908	91.9227	90.6565	95.3336	96.7821	119.005	116.759	107.452	1.14326	0.0494684	no
P01130	97.6638	98.172	103.605	95.209	95.2136	103.531	101.559	102.02	102.433	101.471	1.04318	0.0492554	no
Q15398	110.633	111.19	106.953	107.979	103.455	94.8276	92.213	90.1714	88.8614	90.2432	0.844702	1.8798e-05	no
P09496	101.496	99.6401	86.9578	96.054	95.7953	103.835	104.051	111.875	102.002	100.947	1.08911	0.0282683	no
P24928	101.299	96.7038	96.072	98.6831	95.6014	103.227	97.4051	101.81	103.726	107.033	1.05087	0.0335088	no
P28065	102.773	96.8017	101.559	92.6738	97.1527	101.811	98.1321	100.971	102.325	107.033	1.03933	0.13586	no
Q9NQT4	99.0394	103.164	106.302	101.782	101.031	98.7745	98.2359	99.6079	98.4477	92.6567	0.953854	0.0262881	no
Q86X55	109.945	107.177	112.255	105.819	108.303	90.8806	91.0707	89.1229	91.4465	90.3482	0.833247	2.10451e-05	no
Q9BQC3	96.6813	94.8441	99.7922	99.622	101.128	101.305	101.663	102.858	108.249	94.8603	1.03428	0.212468	no
Q8TD16	102.085	102.968	101.187	101.782	98.995	99.4829	99.0666	98.9788	98.4477	96.5393	0.971398	0.00975148	no
Q99595	96.4848	98.4656	99.4201	94.0822	96.0862	96.3456	103.428	106.843	105.341	105.564	1.06807	0.0202634	no
Q96MX6	95.6005	97.8783	94.119	93.6128	102.679	100.191	96.9898	108.311	108.465	104.304	1.07103	0.0419502	no
P49585	100.12	101.01	101.094	100.655	102.001	99.8877	98.859	98.9788	96.1857	101.051	0.980357	0.067993	no
Q9UNP9	99.1376	99.1507	95.793	99.9976	101.225	101.608	102.493	99.3982	99.7402	102.311	1.02069	0.105939	no
P00403	94.9127	93.8653	94.77	97.7441	98.6071	103.329	107.27	102.439	104.372	104.829	1.08823	0.000139097	no
Q9Y5K8	97.7621	95.8229	100.815	94.8334	96.1832	102.013	103.324	104.117	102.11	104.619	1.06338	0.00201046	no
Q9BVG4	96.6813	96.4102	99.2341	96.8991	97.1527	105.252	100.728	103.802	102.002	103.045	1.0585	0.000480895	no
O14776	103.363	101.696	101.838	101.5	101.904	96.8516	98.0282	97.3012	96.5089	100.422	0.958479	0.00178906	no
Q8ND24	108.865	104.338	102.675	105.537	105.103	98.9769	94.6014	92.1636	94.247	91.5024	0.895488	0.000213386	no
Q9UKF6	104.149	107.568	104.535	97.0869	102.292	94.0179	97.3013	97.4061	98.4477	96.5393	0.938099	0.01716	no
P08047	104.542	101.696	110.022	105.256	105.006	88.9578	95.536	96.4624	95.3241	94.9653	0.895016	0.000396325	no
Q8IWZ8	100.906	104.143	103.047	103.096	103.164	95.4348	97.4051	98.3497	95.5395	98.0084	0.942416	9.44654e-05	no
P56199	97.4673	97.9762	100.629	96.8991	98.0254	103.329	100.209	98.0352	102.864	105.669	1.03892	0.0418893	no
Q14966	102.183	99.3465	99.9782	117.556	102.97	101.811	86.3977	95.7285	95.9703	95.8047	0.911266	0.0598221	no
P30046	91.9651	94.7462	96.5371	96.8991	96.474	104.644	101.455	105.584	105.88	107.977	1.10264	0.000129252	no
Q00534	99.3341	100.521	99.5131	98.0258	94.7288	102.317	101.247	101.705	98.6631	104.619	1.03338	0.04557	no
Q9Y618	105.622	107.079	102.675	104.598	106.17	92.6011	92.5245	96.043	95.3241	95.6998	0.897457	8.64415e-06	no
P30740	108.373	108.351	104.907	104.974	101.419	95.6372	93.9783	96.4624	92.739	90.8728	0.889522	0.000134971	no
Q99538	96.19	95.2356	100.536	101.875	102.97	102.013	98.4436	107.891	94.8932	100.107	1.01316	0.636096	no
P61026	98.7446	97.4868	99.6992	98.4014	98.1223	101.305	102.286	103.278	102.11	99.6873	1.03292	0.00283542	no
Q5JS54	95.6987	98.172	97.9321	99.622	100.352	104.239	99.2743	102.439	101.248	101.786	1.03499	0.0164535	no
Q9NR30	97.9586	96.8017	92.6309	96.993	99.4798	103.531	102.909	106.004	104.049	101.471	1.07047	0.00161697	no
Q9Y3E5	111.812	110.309	110.767	110.608	112.181	89.059	87.54	87.1307	86.5995	89.1939	0.790969	2.13216e-09	no
[truncated: 2,050 more rows]
